# Supplementary material for: Goblet Cell Density of Adhesive Structures Correlates With Climbing Ability in Hawaiian Stream Gobies
Source: J Morphol. 2025 Aug 26;286(9):e70078. doi: 10.1002/jmor.70078 (PMC12379183; doi:10.1002/jmor.70078)
Supplement: Supplementary file 1 — supmat. [file JMOR-286-e70078-s005.zip]

Archive with 1 entries (1 files):
- .RData
