# Supplementary material for: Goblet Cell Density of Adhesive Structures Correlates With Climbing Ability in Hawaiian Stream Gobies
Source: J Morphol. 2025 Aug 26;286(9):e70078. doi: 10.1002/jmor.70078 (PMC12379183; doi:10.1002/jmor.70078)
Supplement: Supplementary file 2 — clean juveniles. [file JMOR-286-e70078-s004.csv]

bodypart	order of analysis	SLIDE ID	SPECIES	AGE	SPECIMEN	SLIDE #	celldensity	STYLE
SUCKER	213	JS110	SICYOPTERUS	JUVENILE	js1	10	70.74565458	INCHING
SUCKER	281	JS13	SICYOPTERUS	JUVENILE	js1	3	47.20989712	INCHING
SUCKER	278	JS14	SICYOPTERUS	JUVENILE	js1	4	37.47030661	INCHING
SUCKER	194	JS15	SICYOPTERUS	JUVENILE	js1	5	60.55646481	INCHING
SUCKER	193	JS16	SICYOPTERUS	JUVENILE	js1	6	74.4017045	INCHING
SUCKER	220	JS17	SICYOPTERUS	JUVENILE	js1	7	39.70941192	INCHING
SUCKER	172	JS18	SICYOPTERUS	JUVENILE	js1	8	42.17568195	INCHING
SUCKER	171	JS19	SICYOPTERUS	JUVENILE	js1	9	123.7955654	INCHING
SUCKER	142	JS21	SICYOPTERUS	JUVENILE	js2	1	15.33493782	INCHING
SUCKER	141	JS22	SICYOPTERUS	JUVENILE	js2	2	21.56664904	INCHING
SUCKER	134	JS23	SICYOPTERUS	JUVENILE	js2	3	33.50951438	INCHING
SUCKER	151	JS24	SICYOPTERUS	JUVENILE	js2	4	26.60002264	INCHING
SUCKER	156	JS25	SICYOPTERUS	JUVENILE	js2	5	27.54971605	INCHING
SUCKER	140	JS26	SICYOPTERUS	JUVENILE	js2	6	16.2664659	INCHING
SUCKER	139	JS27	SICYOPTERUS	JUVENILE	js2	7	22.0261217	INCHING
SUCKER	157	JS28	SICYOPTERUS	JUVENILE	js2	8	23.41576801	INCHING
SUCKER	153	JS32	SICYOPTERUS	JUVENILE	js3	2	21.61383285	INCHING
SUCKER	1	JS42	SICYOPTERUS	JUVENILE	js4	2	76.77712866	INCHING
SUCKER	144	JS44	SICYOPTERUS	JUVENILE	js4	4	21.09561147	INCHING
SUCKER	145	JS45	SICYOPTERUS	JUVENILE	js4	5	24.49225315	INCHING
SUCKER	163	JS46	SICYOPTERUS	JUVENILE	js4	6	60.51676948	INCHING
SUCKER	164	JS47	SICYOPTERUS	JUVENILE	js4	7	51.11123983	INCHING
SUCKER	256	JS519	SICYOPTERUS	JUVENILE	js5	19	31.88405797	INCHING
SUCKER	129	JH111	STENOGOBIUS	JUVENILE	jh1	11	5.455890682	POWERBURST
SUCKER	168	JH14	STENOGOBIUS	JUVENILE	jh1	4	24.3902439	POWERBURST
SUCKER	138	JH15	STENOGOBIUS	JUVENILE	jh1	5	5.050505051	POWERBURST
SUCKER	137	JH16	STENOGOBIUS	JUVENILE	jh1	6	37.03703704	POWERBURST
SUCKER	132	JH17	STENOGOBIUS	JUVENILE	jh1	7	6.0715563	POWERBURST
SUCKER	126	JH19	STENOGOBIUS	JUVENILE	jh1	9	8.888321675	POWERBURST
SUCKER	149	JH21	STENOGOBIUS	JUVENILE	jh2	1	13.82401244	POWERBURST
SUCKER	166	JH22	STENOGOBIUS	JUVENILE	jh2	2	9.782542108	POWERBURST
SUCKER	127	JH31	STENOGOBIUS	JUVENILE	jh3	1	8.855327784	POWERBURST
SUCKER	136	JH32	STENOGOBIUS	JUVENILE	jh3	2	7.103722002	POWERBURST
SUCKER	135	JH33	STENOGOBIUS	JUVENILE	jh3	3	8.945650919	POWERBURST
SUCKER	150	JH34	STENOGOBIUS	JUVENILE	jh3	4	2.959380038	POWERBURST
SUCKER	276	JH412	STENOGOBIUS	JUVENILE	jh4	12	8.640449841	POWERBURST
SUCKER	277	JH413	STENOGOBIUS	JUVENILE	jh4	13	21.48092634	POWERBURST
SUCKER	268	JH415	STENOGOBIUS	JUVENILE	jh4	15	24.47802624	POWERBURST
SUCKER	251	JH44	STENOGOBIUS	JUVENILE	jh4	4	18.1156771	POWERBURST
SUCKER	252	JH47	STENOGOBIUS	JUVENILE	jh4	7	25.1396648	POWERBURST
SUCKER	273	JH49	STENOGOBIUS	JUVENILE	jh4	9	36.33292091	POWERBURST
SUCKER	35	JH53	STENOGOBIUS	JUVENILE	jh5	3	16.00103891	POWERBURST
SUCKER	167	JS34	SICYOPTERUS	JUVENILE	js3	4	65.04355881	INCHING
SUCKER	173	JH110	STENOGOBIUS	JUVENILE	jh1	10	8.547008547	POWERBURST
SUCKER	133	JH13	STENOGOBIUS	JUVENILE	jh1	3	16.03696252	POWERBURST
SUCKER	275	JH411	STENOGOBIUS	JUVENILE	jh4	11	13.4529148	POWERBURST
