# Supplementary material for: Goblet Cell Density of Adhesive Structures Correlates With Climbing Ability in Hawaiian Stream Gobies
Source: J Morphol. 2025 Aug 26;286(9):e70078. doi: 10.1002/jmor.70078 (PMC12379183; doi:10.1002/jmor.70078)
Supplement: Supplementary file 3 — clean mouthonly. [file JMOR-286-e70078-s009.csv]

bodypart	order of analysis	SLIDE ID	SPECIES	AGE	SPECIMEN	SLIDE #	celldensity	STYLE	transform				NON-CLIMBING	POWERBURST	INCHING
MOUTH	691	AA11	AWAOUS	ADULT	a1	1	0.237197151	POWERBURST	-0.624890532				17.29423679	27.51283121	59.09555338
MOUTH	388	AA110	AWAOUS	ADULT	a1	10	22.84740272	POWERBURST	1.358836837				13.23848336	17.61192096	57.91909769
MOUTH	375	AA111	AWAOUS	ADULT	a1	11	21.44868152	POWERBURST	1.331400601				42	107	81
MOUTH	370	AA112	AWAOUS	ADULT	a1	12	26.52614869	POWERBURST	1.4236742				2.04274233	1.702608664	6.435455299
MOUTH	321	AA113	AWAOUS	ADULT	a1	13	25.33690674	POWERBURST	1.403753593
MOUTH	344	AA114	AWAOUS	ADULT	a1	14	20.11893176	POWERBURST	1.303604918
MOUTH	322	AA115	AWAOUS	ADULT	a1	15	22.71950307	POWERBURST	1.356398828
MOUTH	320	AA116	AWAOUS	ADULT	a1	16	18.48942834	POWERBURST	1.266923484
MOUTH	395	AA118	AWAOUS	ADULT	a1	18	22.73972447	POWERBURST	1.356785198
MOUTH	326	AA119	AWAOUS	ADULT	a1	19	16.90518727	POWERBURST	1.228019986
MOUTH	334	AA12	AWAOUS	ADULT	a1	2	77.87216828	POWERBURST	1.891382267
MOUTH	369	AA120	AWAOUS	ADULT	a1	20	33.99841053	POWERBURST	1.531458614
MOUTH	348	aa121	AWAOUS	ADULT	a1	21	31.63991059	POWERBURST	1.500235248
MOUTH	409	AA122	AWAOUS	ADULT	a1	22	21.32696199	POWERBURST	1.328928995
MOUTH	335	AA13	AWAOUS	ADULT	a1	3	25.98545728	POWERBURST	1.414730364
MOUTH	336	AA14	AWAOUS	ADULT	a1	4	18.91797285	POWERBURST	1.276874598
MOUTH	338	AA15	AWAOUS	ADULT	a1	5	18.40490798	POWERBURST	1.26493365
MOUTH	337	AA16	AWAOUS	ADULT	a1	6	21.5987262	POWERBURST	1.334428139
MOUTH	355	AA17	AWAOUS	ADULT	a1	7	26.9497356	POWERBURST	1.430554509
MOUTH	343	AA18	AWAOUS	ADULT	a1	8	24.13696106	POWERBURST	1.38268259
MOUTH	342	AA19	AWAOUS	ADULT	a1	9	16.96715773	POWERBURST	1.229609097
MOUTH	539	AS16	AWAOUS	ADULT	a1	6	75.72815534	POWERBURST	1.879257378
MOUTH	740	AA21	AWAOUS	ADULT	a2	1	20.5066345	POWERBURST	1.311894391
MOUTH	791	AA210	AWAOUS	ADULT	a2	10	43.21048915	POWERBURST	1.635589183
MOUTH	790	AA211	AWAOUS	ADULT	a2	11	51.27183347	POWERBURST	1.709878848
MOUTH	810	AA212	AWAOUS	ADULT	a2	12	21.78960904	POWERBURST	1.338249438
MOUTH	802	AA213	AWAOUS	ADULT	a2	13	28.96733899	POWERBURST	1.461908602
MOUTH	789	AA214	AWAOUS	ADULT	a2	14	22.01834862	POWERBURST	1.342784744
MOUTH	809	AA215	AWAOUS	ADULT	a2	15	14.49167722	POWERBURST	1.161118652
MOUTH	814	AA216	AWAOUS	ADULT	a2	16	24.98935717	POWERBURST	1.397755084
MOUTH	801	AA217	AWAOUS	ADULT	a2	17	18.98815217	POWERBURST	1.278482703
MOUTH	816	AA218	AWAOUS	ADULT	a2	18	17.84999113	POWERBURST	1.251638005
MOUTH	815	AA219	AWAOUS	ADULT	a2	19	20.82648522	POWERBURST	1.318615982
MOUTH	783	AA220	AWAOUS	ADULT	a2	20	21.08583876	POWERBURST	1.323990881
MOUTH	796	AA25	AWAOUS	ADULT	a2	5	22.51270879	POWERBURST	1.352427754
MOUTH	798	AA26	AWAOUS	ADULT	a2	6	20.54794521	POWERBURST	1.312768399
MOUTH	785	AA27	AWAOUS	ADULT	a2	7	10.18578541	POWERBURST	1.007994522
MOUTH	430	AA28	AWAOUS	ADULT	a2	8	17.68867925	POWERBURST	1.247695407
MOUTH	786	AA28	AWAOUS	ADULT	a2	8	12.47317887	POWERBURST	1.09597715
MOUTH	787	AA29	AWAOUS	ADULT	a2	9	15.625	POWERBURST	1.193820026
MOUTH	777	AA312	AWAOUS	ADULT	a3	12	12.1141281	POWERBURST	1.083292162
MOUTH	780	AA313	AWAOUS	ADULT	a3	13	16.99029126	POWERBURST	1.230200824
MOUTH	776	AA315	AWAOUS	ADULT	a3	15	35.80744933	POWERBURST	1.553973386
MOUTH	784	AA39	AWAOUS	ADULT	a3	9	27.70780856	POWERBURST	1.442602178
MOUTH	386	AA41	AWAOUS	ADULT	a4	1	12.53775166	POWERBURST	1.098219663
MOUTH	399	AA411	AWAOUS	ADULT	a4	11	14.51542042	POWERBURST	1.161829619
MOUTH	398	AA412	AWAOUS	ADULT	a4	12	11.39789047	POWERBURST	1.056824479
MOUTH	408	AA413	AWAOUS	ADULT	a4	13	15.27055705	POWERBURST	1.18385488
MOUTH	401	AA414	AWAOUS	ADULT	a4	14	18.74387584	POWERBURST	1.272859399
MOUTH	404	AA415	AWAOUS	ADULT	a4	15	15.32145972	POWERBURST	1.185300144
MOUTH	345	AA416	AWAOUS	ADULT	a4	16	20.67818198	POWERBURST	1.315512353
MOUTH	403	AA417	AWAOUS	ADULT	a4	17	18.08077593	POWERBURST	1.257217064
MOUTH	347	AA419	AWAOUS	ADULT	a4	19	21.41771548	POWERBURST	1.330773145
MOUTH	358	AA42	AWAOUS	ADULT	a4	2	29.62307323	POWERBURST	1.471630112
MOUTH	394	AA420	AWAOUS	ADULT	a4	20	45.16263336	POWERBURST	1.654779257
MOUTH	374	AA421	AWAOUS	ADULT	a4	21	22.58872238	POWERBURST	1.353891668
MOUTH	372	AA43	AWAOUS	ADULT	a4	3	25.17245766	POWERBURST	1.400925619
MOUTH	354	AA44	AWAOUS	ADULT	a4	4	22.72308956	POWERBURST	1.35646738
MOUTH	402	AA45	AWAOUS	ADULT	a4	5	25.31190354	POWERBURST	1.403324807
MOUTH	400	AA46	AWAOUS	ADULT	a4	6	24.46637738	POWERBURST	1.38856967
MOUTH	397	AA47	AWAOUS	ADULT	a4	7	18.07029404	POWERBURST	1.256965219
MOUTH	364	AA48	AWAOUS	ADULT	a4	8	25.75171095	POWERBURST	1.410806089
MOUTH	405	AA49	AWAOUS	ADULT	a4	9	17.97087638	POWERBURST	1.254569257
MOUTH	548	AA4.11	AWAOUS	ADULT	a4	1	54.66970387	POWERBURST	1.737746721
MOUTH	561	AA4.110	AWAOUS	ADULT	a4	10	13.43444453	POWERBURST	1.128219714
MOUTH	562	AA4.1111	AWAOUS	ADULT	a4	11	13.11202803	POWERBURST	1.117669869
MOUTH	552	AA4.112	AWAOUS	ADULT	a4	12	10.99593302	POWERBURST	1.041232086
MOUTH	550	AA4.113	AWAOUS	ADULT	a4	13	23.37801804	POWERBURST	1.368807689
MOUTH	563	AA4.114	AWAOUS	ADULT	a4	14	11.01709216	POWERBURST	1.042066982
MOUTH	573	AA4.115	AWAOUS	ADULT	a4	15	11.19084972	POWERBURST	1.048863064
MOUTH	574	AA4.116	AWAOUS	ADULT	a4	16	14.63011736	POWERBURST	1.16524781
MOUTH	564	AA4.117	AWAOUS	ADULT	a4	17	7.261943459	POWERBURST	0.861052863
MOUTH	576	AA4.118	AWAOUS	ADULT	a4	18	22.35772358	POWERBURST	1.349427582
MOUTH	575	AA4.119	AWAOUS	ADULT	a4	19	10.97395571	POWERBURST	1.040363203
MOUTH	565	AA4.120	AWAOUS	ADULT	a4	20	6.564551422	POWERBURST	0.817205055
MOUTH	551	AA4.17	AWAOUS	ADULT	a4	7	16.55301563	POWERBURST	1.218877125
MOUTH	559	AA4.18	AWAOUS	ADULT	a4	8	21.32332067	POWERBURST	1.328854838
MOUTH	560	AA4.19	AWAOUS	ADULT	a4	9	6.944444444	POWERBURST	0.841637508
MOUTH	773	AL110	LENTIPES	ADULT	l1	10	30.58864736	POWERBURST	1.485560273
MOUTH	774	AL111	LENTIPES	ADULT	l1	11	29.45837125	POWERBURST	1.469208731
MOUTH	609	AL112	LENTIPES	ADULT	l1	12	12.7576055	POWERBURST	1.105769168
MOUTH	614	AL115	LENTIPES	ADULT	l1	15	10.38310643	POWERBURST	1.016327306
MOUTH	411	AL14	LENTIPES	ADULT	l1	4	58.48529271	POWERBURST	1.767046668
MOUTH	772	AL18	LENTIPES	ADULT	l1	8	34.09903293	POWERBURST	1.532742062
MOUTH	761	AL19	LENTIPES	ADULT	l1	9	34.93013972	POWERBURST	1.543200323
MOUTH	611	AL24	LENTIPES	ADULT	l2	4	37.69178978	POWERBURST	1.57624676
MOUTH	612	AL25	LENTIPES	ADULT	l2	5	43.33439304	POWERBURST	1.636832718
MOUTH	628	AL26	LENTIPES	ADULT	l2	6	51.80514304	POWERBURST	1.714372877
MOUTH	471	AL31	LENTIPES	ADULT	l3	1	12.50715864	POWERBURST	1.097158658
MOUTH	544	AL310	LENTIPES	ADULT	l3	10	53.39805825	POWERBURST	1.727525465
MOUTH	473	AL32	LENTIPES	ADULT	l3	2	27.80920339	POWERBURST	1.444188548
MOUTH	476	AL33	LENTIPES	ADULT	l3	3	73.49727478	POWERBURST	1.866271236
MOUTH	475	AL34	LENTIPES	ADULT	l3	4	8.976660682	POWERBURST	0.953114809
MOUTH	478	AL35	LENTIPES	ADULT	l3	5	71.02272727	POWERBURST	1.851397345
MOUTH	477	AL36	LENTIPES	ADULT	l3	6	69.30693069	POWERBURST	1.840776666
MOUTH	465	AL39	LENTIPES	ADULT	l3	9	88.93280632	POWERBURST	1.949061997
MOUTH	579	AL3.110	LENTIPES	ADULT	l3	10	21.46341463	POWERBURST	1.331698815
MOUTH	586	AL3.14	LENTIPES	ADULT	l3	4	22.50803859	POWERBURST	1.352337651
MOUTH	580	AL3.19	LENTIPES	ADULT	l3	9	29.17957004	POWERBURST	1.465078888
MOUTH	832	AL410	LENTIPES	ADULT	l4	10	63.68083671	POWERBURST	1.804008761
MOUTH	827	AL411	LENTIPES	ADULT	l4	11	59.25252238	POWERBURST	1.772706843
MOUTH	817	AL412	LENTIPES	ADULT	l4	12	58.30404635	POWERBURST	1.765698696
MOUTH	707	AL42	LENTIPES	ADULT	l4	2	53.71843531	POWERBURST	1.730123354
MOUTH	706	AL44	LENTIPES	ADULT	l4	4	39.16866352	POWERBURST	1.592938753
MOUTH	697	AL45	LENTIPES	ADULT	l4	5	25.50091075	POWERBURST	1.406555691
MOUTH	805	AL49 (I THINK 9? MAYBE 4?)	LENTIPES	ADULT	l4	9	55.99740411	POWERBURST	1.748167895
MOUTH	600	AL114	SICYOPTERUS	ADULT	s1	14	60.30150754	INCHING	1.78032817
MOUTH	806	AS11	SICYOPTERUS	ADULT	s1	1	152.0467836	INCHING	2.181977238
MOUTH	599	AS112	SICYOPTERUS	ADULT	s1	12	86.27299474	INCHING	1.935874874
MOUTH	820	AS14	SICYOPTERUS	ADULT	s1	4	82.88655273	INCHING	1.918484078
MOUTH	545	AS15	SICYOPTERUS	ADULT	s1	5	130.2207763	INCHING	2.11468028
MOUTH	546	AS17	SICYOPTERUS	ADULT	s1	7	99.67013817	INCHING	1.99856506
MOUTH	357	JS11	SICYOPTERUS	JUVENILE	js1	1	22.61291306	INCHING	1.354356513
MOUTH	379	JS110	SICYOPTERUS	JUVENILE	js1	10	27.94835805	INCHING	1.446356298
MOUTH	383	JS111	SICYOPTERUS	JUVENILE	js1	11	17.76365612	INCHING	1.249532357
MOUTH	392	JS112	SICYOPTERUS	JUVENILE	js1	12	9.508705955	INCHING	0.978121418
MOUTH	360	JS113	SICYOPTERUS	JUVENILE	js1	13	15.59793812	INCHING	1.193067193
MOUTH	350	JS114	SICYOPTERUS	JUVENILE	js1	14	21.84292592	INCHING	1.339310813
MOUTH	387	js115	SICYOPTERUS	JUVENILE	js1	15	13.61616465	INCHING	1.134054794
MOUTH	389	JS116	SICYOPTERUS	JUVENILE	js1	16	8.990696317	INCHING	0.953793329
MOUTH	390	JS117	SICYOPTERUS	JUVENILE	js1	17	11.15719856	INCHING	1.047555162
MOUTH	339	JS118	SICYOPTERUS	JUVENILE	js1	18	17.43264659	INCHING	1.241363326
MOUTH	359	JS12	SICYOPTERUS	JUVENILE	js1	2	19.9795708	INCHING	1.300586155
MOUTH	356	JS13	SICYOPTERUS	JUVENILE	js1	3	14.54775459	INCHING	1.162795966
MOUTH	329	JS14	SICYOPTERUS	JUVENILE	js1	4	30.01330059	INCHING	1.477313758
MOUTH	351	JS15	SICYOPTERUS	JUVENILE	js1	5	21.30492676	INCHING	1.328480046
MOUTH	367	JS16	SICYOPTERUS	JUVENILE	js1	6	30.30828233	INCHING	1.481561324
MOUTH	352	JS17	SICYOPTERUS	JUVENILE	js1	7	32.93918347	INCHING	1.517712829
MOUTH	396	JS18	SICYOPTERUS	JUVENILE	js1	8	35.66945785	INCHING	1.552296508
MOUTH	602	AS3.120	SICYOPTERUS	ADULT	s3	17	29.14798206	INCHING	1.464608494
MOUTH	649	JS23	SICYOPTERUS	JUVENILE	js2	3	21.60378693	INCHING	1.334529885
MOUTH	646	JS24	SICYOPTERUS	JUVENILE	js2	4	29.19708029	INCHING	1.465339424
MOUTH	647	JS25	SICYOPTERUS	JUVENILE	js2	5	44.05737705	INCHING	1.644018638
MOUTH	654	JS26	SICYOPTERUS	JUVENILE	js2	6	35.85035898	INCHING	1.554493509
MOUTH	655	JS27	SICYOPTERUS	JUVENILE	js2	7	26.12481858	INCHING	1.417053283
MOUTH	641	JS28	SICYOPTERUS	JUVENILE	js2	8	27.52293578	INCHING	1.439694757
MOUTH	639	JS29	SICYOPTERUS	JUVENILE	js2	9	11.11111111	INCHING	1.045757491
MOUTH	642	JS310	SICYOPTERUS	JUVENILE	js3	10	12.45901639	INCHING	1.095483757
MOUTH	640	JS311	SICYOPTERUS	JUVENILE	js3	11	33.83702806	INCHING	1.529392212
MOUTH	517	JS315	SICYOPTERUS	JUVENILE	js3	15	20.28255398	INCHING	1.30712264
MOUTH	515	JS36	SICYOPTERUS	JUVENILE	js3	6	16.63517385	INCHING	1.221027344
MOUTH	516	JS37	SICYOPTERUS	JUVENILE	js3	7	7.820136852	INCHING	0.893214353
MOUTH	513	JS38	SICYOPTERUS	JUVENILE	js3	8	18.46722068	INCHING	1.266401539
MOUTH	568	AS3.117	SICYOPTERUS	ADULT	s3	17	23.76599634	INCHING	1.375956026
MOUTH	566	AS3.119	SICYOPTERUS	ADULT	s3	19	35.1377018	INCHING	1.545773353
MOUTH	124	AS3.121	SICYOPTERUS	ADULT	s3	21	17.43761648	INCHING	1.241487122
MOUTH	121	AS3.123	SICYOPTERUS	ADULT	s3	23	21.06461971	INCHING	1.323553623
MOUTH	122	AS3.124	SICYOPTERUS	ADULT	s3	24	17.88230594	INCHING	1.252423521
MOUTH	125	AS3.129	SICYOPTERUS	ADULT	s3	29	36.24529593	INCHING	1.55925165
MOUTH	365	AS410	SICYOPTERUS	ADULT	s4	10	83.36401797	INCHING	1.920978639
MOUTH	371	AS411	SICYOPTERUS	ADULT	s4	11	76.20924744	INCHING	1.882007673
MOUTH	366	AS412	SICYOPTERUS	ADULT	s4	12	54.32592135	INCHING	1.735007101
MOUTH	353	AS413	SICYOPTERUS	ADULT	s4	13	49.84959546	INCHING	1.697661638
MOUTH	346	AS414	SICYOPTERUS	ADULT	s4	14	58.46128372	INCHING	1.766868348
MOUTH	327	AS415	SICYOPTERUS	ADULT	s4	15	61.99150926	INCHING	1.79233221
MOUTH	382	AS416	SICYOPTERUS	ADULT	s4	16	70.76383902	INCHING	1.849811386
MOUTH	381	AS418	SICYOPTERUS	ADULT	s4	18	100.7391996	INCHING	2.003198496
MOUTH	391	AS419	SICYOPTERUS	ADULT	s4	19	88.75840896	INCHING	1.948209509
MOUTH	330	AS42	SICYOPTERUS	ADULT	s4	2	102.1858958	INCHING	2.009390956
MOUTH	385	AS420	SICYOPTERUS	ADULT	s4	20	79.65978612	INCHING	1.901239136
MOUTH	324	AS43	SICYOPTERUS	ADULT	s4	3	109.8059448	INCHING	2.040625853
MOUTH	368	AS44	SICYOPTERUS	ADULT	s4	4	75.75757448	INCHING	1.879426061
MOUTH	328	AS45	SICYOPTERUS	ADULT	s4	5	84.38694817	INCHING	1.926275281
MOUTH	410	AS46	SICYOPTERUS	ADULT	s4	6	61.96917717	INCHING	1.79217573
MOUTH	377	AS47	SICYOPTERUS	ADULT	s4	7	19.45244957	INCHING	1.288974298
MOUTH	363	AS48	SICYOPTERUS	ADULT	s4	8	86.02150538	INCHING	1.934607038
MOUTH	362	AS49	SICYOPTERUS	ADULT	s4	9	78.54877561	INCHING	1.89513942
MOUTH	671	JS410	SICYOPTERUS	JUVENILE	js4	10	43.9862543	INCHING	1.643316981
MOUTH	644	JS44	SICYOPTERUS	JUVENILE	js4	4	103.0095759	INCHING	2.012877599
MOUTH	533	JS45	SICYOPTERUS	JUVENILE	js4	5	41.72576832	INCHING	1.620404342
MOUTH	667	JS48	SICYOPTERUS	JUVENILE	js4	8	63.7402285	INCHING	1.804413616
MOUTH	670	JS49	SICYOPTERUS	JUVENILE	js4	9	25.48776128	INCHING	1.406331691
MOUTH	765	AS51	SICYOPTERUS	ADULT	s5	1	271.1870255	INCHING	2.433268908
MOUTH	767	AS52	SICYOPTERUS	ADULT	s5	2	356.0606061	INCHING	2.551523927
MOUTH	764	AS53	SICYOPTERUS	ADULT	s5	3	198.2343803	INCHING	2.297178977
MOUTH	766	AS54	SICYOPTERUS	ADULT	s5	4	92.95933528	INCHING	1.96829301
MOUTH	762	AS55	SICYOPTERUS	ADULT	s5	5	65.56232256	INCHING	1.81665433
MOUTH	763	AS56	SICYOPTERUS	ADULT	s5	6	194.3840712	INCHING	2.288660674
MOUTH	745	AS57	SICYOPTERUS	ADULT	s5	7	96.17396215	INCHING	1.983057508
MOUTH	415	AS58	SICYOPTERUS	ADULT	s5	8	123.566879	INCHING	2.091902078
MOUTH	754	AS59	SICYOPTERUS	ADULT	s5	9	83.60128617	INCHING	1.922212959
MOUTH	499	JS510	SICYOPTERUS	JUVENILE	js5	10	37.73366544	INCHING	1.576728995
MOUTH	738	JS53	SICYOPTERUS	JUVENILE	js5	3	35.33190578	INCHING	1.548167064
MOUTH	506	JS57	SICYOPTERUS	JUVENILE	js5	7	24.43818485	INCHING	1.388068945
MOUTH	510	JS58	SICYOPTERUS	JUVENILE	js5	8	22.63989748	INCHING	1.354874456
MOUTH	500	JS59	SICYOPTERUS	JUVENILE	js5	9	26.45502646	INCHING	1.4225082
MOUTH	384	AH110	STENOGOBIUS	ADULT	h1	10	7.413306198	NOCLIMB	0.870011939
MOUTH	332	AH16	STENOGOBIUS	ADULT	h1	6	11.80124224	NOCLIMB	1.071927725
MOUTH	376	AH17	STENOGOBIUS	ADULT	h1	7	3.355704698	NOCLIMB	0.525783736
MOUTH	380	AH18	STENOGOBIUS	ADULT	h1	8	22.29711274	NOCLIMB	1.34824863
MOUTH	474	JH113	STENOGOBIUS	JUVENILE	jh1	13	5.714285714	NOCLIMB	0.756961951
MOUTH	451	JH18	STENOGOBIUS	JUVENILE	jh1	8	6.289515279	NOCLIMB	0.798617176
MOUTH	449	JH19	STENOGOBIUS	JUVENILE	jh1	9	12.26196084	NOCLIMB	1.088559925
MOUTH	705	JH211	STENOGOBIUS	JUVENILE	jh2	11	5.422993492	NOCLIMB	0.734239083
MOUTH	702	JH213	STENOGOBIUS	JUVENILE	jh2	13	15.3256705	NOCLIMB	1.185419484
MOUTH	821	AH310	STENOGOBIUS	ADULT	h3	10	34.03313105	NOCLIMB	1.531901906
MOUTH	831	AH311	STENOGOBIUS	ADULT	h3	11	55.13784461	NOCLIMB	1.741449785
MOUTH	833	AH312	STENOGOBIUS	ADULT	h3	12	42.32360471	NOCLIMB	1.62658265
MOUTH	823	AH38	STENOGOBIUS	ADULT	h3	8	52	NOCLIMB	1.716003344
MOUTH	481	JH319	STENOGOBIUS	JUVENILE	jh3	19	29.7833935	NOCLIMB	1.473974179
MOUTH	497	JH37	STENOGOBIUS	JUVENILE	jh3	7	50.5952381	NOCLIMB	1.704109644
MOUTH	590	AH3.111	STENOGOBIUS	ADULT	h3	11	27.67295597	NOCLIMB	1.442055552
MOUTH	591	AH3.112	STENOGOBIUS	ADULT	h3	12	35.43307087	NOCLIMB	1.549408793
MOUTH	752	AH3.16	STENOGOBIUS	ADULT	h3	6	11.83583697	NOCLIMB	1.073198974
MOUTH	775	AH3.18	STENOGOBIUS	ADULT	h3	8	23.74881589	NOCLIMB	1.375641961
MOUTH	753	AH3.19	STENOGOBIUS	ADULT	h3	9	9.333333333	NOCLIMB	0.970036777
MOUTH	407	AH411	STENOGOBIUS	ADULT	h4	11	4.891684137	NOCLIMB	0.689458406
MOUTH	623	AH412	STENOGOBIUS	ADULT	h4	12	15.06976571	NOCLIMB	1.1781065
MOUTH	620	AH413	STENOGOBIUS	ADULT	h4	13	12.98701299	NOCLIMB	1.113509275
MOUTH	621	AH414	STENOGOBIUS	ADULT	h4	14	16.94352667	NOCLIMB	1.229003811
MOUTH	617	AH415	STENOGOBIUS	ADULT	h4	15	13.49592444	NOCLIMB	1.130202638
MOUTH	619	AH416	STENOGOBIUS	ADULT	h4	16	11.18735059	NOCLIMB	1.048727248
MOUTH	615	AH417	STENOGOBIUS	ADULT	h4	17	10.08122207	NOCLIMB	1.003513182
MOUTH	616	AH418	STENOGOBIUS	ADULT	h4	18	10.39322844	NOCLIMB	1.016750473
MOUTH	442	AH510	STENOGOBIUS	ADULT	h5	10	14.5506273	NOCLIMB	1.162881717
MOUTH	656	AH511	STENOGOBIUS	ADULT	h5	11	10.63552771	NOCLIMB	1.026759043
MOUTH	523	AH512	STENOGOBIUS	ADULT	h5	12	9.284786142	NOCLIMB	0.967771905
MOUTH	445	AH514	STENOGOBIUS	ADULT	h5	14	2.155526557	NOCLIMB	0.333553378
MOUTH	441	AH515	STENOGOBIUS	ADULT	h5	15	18.85098743	NOCLIMB	1.275334104
MOUTH	444	AH516	STENOGOBIUS	ADULT	h5	16	7.251381215	NOCLIMB	0.860420737
MOUTH	520	AH52	STENOGOBIUS	ADULT	h5	2	9.932875041	NOCLIMB	0.997074972
MOUTH	519	AH53	STENOGOBIUS	ADULT	h5	3	23.38663621	NOCLIMB	1.36896776
MOUTH	521	AH54	STENOGOBIUS	ADULT	h5	4	11.33333333	NOCLIMB	1.054357662
MOUTH	522	AH55	STENOGOBIUS	ADULT	h5	5	14.56164841	NOCLIMB	1.163210541
MOUTH	526	AH56	STENOGOBIUS	ADULT	h5	6	13.36002942	NOCLIMB	1.125807414
MOUTH	524	AH57	STENOGOBIUS	ADULT	h5	7	12.63446158	NOCLIMB	1.101556739
MOUTH	525	AH58	STENOGOBIUS	ADULT	h5	8	10.61860083	NOCLIMB	1.026067295
MOUTH	527	AH59	STENOGOBIUS	ADULT	h5	9	10.97279232	NOCLIMB	1.040317159
MOUTH	323	AA117	AWAOUS	ADULT	a1	17	28.35847924	POWERBURST	1.452682938
MOUTH	105	AS119	SICYOPTERUS	ADULT	S1	19	89.92805755	INCHING	1.953895213
