# Supplementary material for: Goblet Cell Density of Adhesive Structures Correlates With Climbing Ability in Hawaiian Stream Gobies
Source: J Morphol. 2025 Aug 26;286(9):e70078. doi: 10.1002/jmor.70078 (PMC12379183; doi:10.1002/jmor.70078)
Supplement: Supplementary file 4 — clean sicyonly. [file JMOR-286-e70078-s003.csv]

bodypart	order of analysis	SLIDE ID	SPECIES	AGE	SPECIMEN	SLIDE #	celldensity	STYLE				JUVENILE	ADULT		ADULT	JUVENILE
MOUTH	600	AL114	SICYOPTERUS	ADULT	s1	14	60.30150754	INCHING
MOUTH	806	AS11	SICYOPTERUS	ADULT	s1	1	152.0467836	INCHING				27.01876366	90.38998237		90.38998237	27.01876366
MOUTH	599	AS112	SICYOPTERUS	ADULT	s1	12	86.27299474	INCHING				16.68444449	66.31838215		66.31838215	16.68444449
MOUTH	820	AS14	SICYOPTERUS	ADULT	s1	4	82.88655273	INCHING				2.638042305	10.35719122		10.35719122	2.638042305
MOUTH	545	AS15	SICYOPTERUS	ADULT	s1	5	130.2207763	INCHING
MOUTH	546	AS17	SICYOPTERUS	ADULT	s1	7	99.67013817	INCHING
MOUTH	357	JS11	SICYOPTERUS	JUVENILE	js1	1	22.61291306	INCHING
MOUTH	379	JS110	SICYOPTERUS	JUVENILE	js1	10	27.94835805	INCHING
MOUTH	383	JS111	SICYOPTERUS	JUVENILE	js1	11	17.76365612	INCHING
MOUTH	392	JS112	SICYOPTERUS	JUVENILE	js1	12	9.508705955	INCHING
MOUTH	360	JS113	SICYOPTERUS	JUVENILE	js1	13	15.59793812	INCHING
MOUTH	350	JS114	SICYOPTERUS	JUVENILE	js1	14	21.84292592	INCHING
MOUTH	387	js115	SICYOPTERUS	JUVENILE	js1	15	13.61616465	INCHING
MOUTH	389	JS116	SICYOPTERUS	JUVENILE	js1	16	8.990696317	INCHING
MOUTH	390	JS117	SICYOPTERUS	JUVENILE	js1	17	11.15719856	INCHING
MOUTH	339	JS118	SICYOPTERUS	JUVENILE	js1	18	17.43264659	INCHING
MOUTH	359	JS12	SICYOPTERUS	JUVENILE	js1	2	19.9795708	INCHING
MOUTH	356	JS13	SICYOPTERUS	JUVENILE	js1	3	14.54775459	INCHING
MOUTH	329	JS14	SICYOPTERUS	JUVENILE	js1	4	30.01330059	INCHING
MOUTH	351	JS15	SICYOPTERUS	JUVENILE	js1	5	21.30492676	INCHING
MOUTH	367	JS16	SICYOPTERUS	JUVENILE	js1	6	30.30828233	INCHING
MOUTH	352	JS17	SICYOPTERUS	JUVENILE	js1	7	32.93918347	INCHING
MOUTH	396	JS18	SICYOPTERUS	JUVENILE	js1	8	35.66945785	INCHING
MOUTH	602	AS3.120	SICYOPTERUS	ADULT	s3	17	29.14798206	INCHING
MOUTH	649	JS23	SICYOPTERUS	JUVENILE	js2	3	21.60378693	INCHING
MOUTH	646	JS24	SICYOPTERUS	JUVENILE	js2	4	29.19708029	INCHING
MOUTH	647	JS25	SICYOPTERUS	JUVENILE	js2	5	44.05737705	INCHING
MOUTH	654	JS26	SICYOPTERUS	JUVENILE	js2	6	35.85035898	INCHING
MOUTH	655	JS27	SICYOPTERUS	JUVENILE	js2	7	26.12481858	INCHING
MOUTH	641	JS28	SICYOPTERUS	JUVENILE	js2	8	27.52293578	INCHING
MOUTH	639	JS29	SICYOPTERUS	JUVENILE	js2	9	11.11111111	INCHING
MOUTH	642	JS310	SICYOPTERUS	JUVENILE	js3	10	12.45901639	INCHING
MOUTH	640	JS311	SICYOPTERUS	JUVENILE	js3	11	33.83702806	INCHING
MOUTH	517	JS315	SICYOPTERUS	JUVENILE	js3	15	20.28255398	INCHING
MOUTH	515	JS36	SICYOPTERUS	JUVENILE	js3	6	16.63517385	INCHING
MOUTH	516	JS37	SICYOPTERUS	JUVENILE	js3	7	7.820136852	INCHING
MOUTH	513	JS38	SICYOPTERUS	JUVENILE	js3	8	18.46722068	INCHING
MOUTH	568	AS3.117	SICYOPTERUS	ADULT	s3	17	23.76599634	INCHING
MOUTH	566	AS3.119	SICYOPTERUS	ADULT	s3	19	35.1377018	INCHING
MOUTH	124	AS3.121	SICYOPTERUS	ADULT	s3	21	17.43761648	INCHING
MOUTH	121	AS3.123	SICYOPTERUS	ADULT	s3	23	21.06461971	INCHING
MOUTH	122	AS3.124	SICYOPTERUS	ADULT	s3	24	17.88230594	INCHING
MOUTH	125	AS3.129	SICYOPTERUS	ADULT	s3	29	36.24529593	INCHING
MOUTH	365	AS410	SICYOPTERUS	ADULT	s4	10	83.36401797	INCHING
MOUTH	371	AS411	SICYOPTERUS	ADULT	s4	11	76.20924744	INCHING
MOUTH	366	AS412	SICYOPTERUS	ADULT	s4	12	54.32592135	INCHING
MOUTH	353	AS413	SICYOPTERUS	ADULT	s4	13	49.84959546	INCHING
MOUTH	346	AS414	SICYOPTERUS	ADULT	s4	14	58.46128372	INCHING
MOUTH	327	AS415	SICYOPTERUS	ADULT	s4	15	61.99150926	INCHING
MOUTH	382	AS416	SICYOPTERUS	ADULT	s4	16	70.76383902	INCHING
MOUTH	381	AS418	SICYOPTERUS	ADULT	s4	18	100.7391996	INCHING
MOUTH	391	AS419	SICYOPTERUS	ADULT	s4	19	88.75840896	INCHING
MOUTH	330	AS42	SICYOPTERUS	ADULT	s4	2	102.1858958	INCHING
MOUTH	385	AS420	SICYOPTERUS	ADULT	s4	20	79.65978612	INCHING
MOUTH	324	AS43	SICYOPTERUS	ADULT	s4	3	109.8059448	INCHING
MOUTH	368	AS44	SICYOPTERUS	ADULT	s4	4	75.75757448	INCHING
MOUTH	328	AS45	SICYOPTERUS	ADULT	s4	5	84.38694817	INCHING
MOUTH	410	AS46	SICYOPTERUS	ADULT	s4	6	61.96917717	INCHING
MOUTH	377	AS47	SICYOPTERUS	ADULT	s4	7	19.45244957	INCHING
MOUTH	363	AS48	SICYOPTERUS	ADULT	s4	8	86.02150538	INCHING
MOUTH	362	AS49	SICYOPTERUS	ADULT	s4	9	78.54877561	INCHING
MOUTH	671	JS410	SICYOPTERUS	JUVENILE	js4	10	43.9862543	INCHING
MOUTH	644	JS44	SICYOPTERUS	JUVENILE	js4	4	103.0095759	INCHING
MOUTH	533	JS45	SICYOPTERUS	JUVENILE	js4	5	41.72576832	INCHING
MOUTH	667	JS48	SICYOPTERUS	JUVENILE	js4	8	63.7402285	INCHING
MOUTH	670	JS49	SICYOPTERUS	JUVENILE	js4	9	25.48776128	INCHING
MOUTH	765	AS51	SICYOPTERUS	ADULT	s5	1	271.1870255	INCHING
MOUTH	767	AS52	SICYOPTERUS	ADULT	s5	2	356.0606061	INCHING
MOUTH	764	AS53	SICYOPTERUS	ADULT	s5	3	198.2343803	INCHING
MOUTH	766	AS54	SICYOPTERUS	ADULT	s5	4	92.95933528	INCHING
MOUTH	762	AS55	SICYOPTERUS	ADULT	s5	5	65.56232256	INCHING
MOUTH	763	AS56	SICYOPTERUS	ADULT	s5	6	194.3840712	INCHING
MOUTH	745	AS57	SICYOPTERUS	ADULT	s5	7	96.17396215	INCHING
MOUTH	415	AS58	SICYOPTERUS	ADULT	s5	8	123.566879	INCHING
MOUTH	754	AS59	SICYOPTERUS	ADULT	s5	9	83.60128617	INCHING
MOUTH	499	JS510	SICYOPTERUS	JUVENILE	js5	10	37.73366544	INCHING
MOUTH	738	JS53	SICYOPTERUS	JUVENILE	js5	3	35.33190578	INCHING
MOUTH	506	JS57	SICYOPTERUS	JUVENILE	js5	7	24.43818485	INCHING
MOUTH	510	JS58	SICYOPTERUS	JUVENILE	js5	8	22.63989748	INCHING
MOUTH	500	JS59	SICYOPTERUS	JUVENILE	js5	9	26.45502646	INCHING
MOUTH	105	AS119	SICYOPTERUS	ADULT	S1	19	89.92805755	INCHING
