# Supplementary material for: Goblet Cell Density of Adhesive Structures Correlates With Climbing Ability in Hawaiian Stream Gobies
Source: J Morphol. 2025 Aug 26;286(9):e70078. doi: 10.1002/jmor.70078 (PMC12379183; doi:10.1002/jmor.70078)
Supplement: Supplementary file 6 — clean sicysucker. [file JMOR-286-e70078-s001.csv]

bodypart	order of analysis	SLIDE ID	SPECIES	AGE	SPECIMEN	SLIDE #	celldensity	STYLE
SUCKER	93	AS16	SICYOPTERUS	ADULT	s1	6	80.76923077	INCHING
SUCKER	34	AS19	SICYOPTERUS	ADULT	s1	9	20.94469292	INCHING
SUCKER	213	JS110	SICYOPTERUS	JUVENILE	js1	10	70.74565458	INCHING
SUCKER	281	JS13	SICYOPTERUS	JUVENILE	js1	3	47.20989712	INCHING
SUCKER	278	JS14	SICYOPTERUS	JUVENILE	js1	4	37.47030661	INCHING
SUCKER	194	JS15	SICYOPTERUS	JUVENILE	js1	5	60.55646481	INCHING
SUCKER	193	JS16	SICYOPTERUS	JUVENILE	js1	6	74.4017045	INCHING
SUCKER	220	JS17	SICYOPTERUS	JUVENILE	js1	7	39.70941192	INCHING
SUCKER	172	JS18	SICYOPTERUS	JUVENILE	js1	8	42.17568195	INCHING
SUCKER	171	JS19	SICYOPTERUS	JUVENILE	js1	9	123.7955654	INCHING
SUCKER	142	JS21	SICYOPTERUS	JUVENILE	js2	1	15.33493782	INCHING
SUCKER	141	JS22	SICYOPTERUS	JUVENILE	js2	2	21.56664904	INCHING
SUCKER	134	JS23	SICYOPTERUS	JUVENILE	js2	3	33.50951438	INCHING
SUCKER	151	JS24	SICYOPTERUS	JUVENILE	js2	4	26.60002264	INCHING
SUCKER	156	JS25	SICYOPTERUS	JUVENILE	js2	5	27.54971605	INCHING
SUCKER	140	JS26	SICYOPTERUS	JUVENILE	js2	6	16.2664659	INCHING
SUCKER	139	JS27	SICYOPTERUS	JUVENILE	js2	7	22.0261217	INCHING
SUCKER	157	JS28	SICYOPTERUS	JUVENILE	js2	8	23.41576801	INCHING
SUCKER	722	AS312	SICYOPTERUS	ADULT	s3	12	37.67660911	INCHING
SUCKER	153	JS32	SICYOPTERUS	JUVENILE	js3	2	21.61383285	INCHING
SUCKER	75	AS44	SICYOPTERUS	ADULT	s4	4	89.73514727	INCHING
SUCKER	84	AS47	SICYOPTERUS	ADULT	s4	7	93.61753397	INCHING
SUCKER	1	JS42	SICYOPTERUS	JUVENILE	js4	2	76.77712866	INCHING
SUCKER	144	JS44	SICYOPTERUS	JUVENILE	js4	4	21.09561147	INCHING
SUCKER	145	JS45	SICYOPTERUS	JUVENILE	js4	5	24.49225315	INCHING
SUCKER	163	JS46	SICYOPTERUS	JUVENILE	js4	6	60.51676948	INCHING
SUCKER	164	JS47	SICYOPTERUS	JUVENILE	js4	7	51.11123983	INCHING
SUCKER	216	AS51	SICYOPTERUS	ADULT	s5	1	69.25996205	INCHING
SUCKER	198	AS510	SICYOPTERUS	ADULT	s5	10	75.61597281	INCHING
SUCKER	199	AS511	SICYOPTERUS	ADULT	s5	11	78.40589491	INCHING
SUCKER	200	AS512	SICYOPTERUS	ADULT	s5	12	65.27769124	INCHING
SUCKER	207	AS513	SICYOPTERUS	ADULT	s5	13	45.28670751	INCHING
SUCKER	162	AS514	SICYOPTERUS	ADULT	s5	14	67.77621801	INCHING
SUCKER	215	AS52	SICYOPTERUS	ADULT	s5	2	69.12442396	INCHING
SUCKER	218	AS53	SICYOPTERUS	ADULT	s5	3	147.4373164	INCHING
SUCKER	219	AS54	SICYOPTERUS	ADULT	s5	4	108.7381754	INCHING
SUCKER	217	AS55	SICYOPTERUS	ADULT	s5	5	93.0611763	INCHING
SUCKER	214	AS56	SICYOPTERUS	ADULT	s5	6	82.59967748	INCHING
SUCKER	202	AS58	SICYOPTERUS	ADULT	s5	8	129.215325	INCHING
SUCKER	201	AS59	SICYOPTERUS	ADULT	s5	9	132.487063	INCHING
SUCKER	256	JS519	SICYOPTERUS	JUVENILE	js5	19	31.88405797	INCHING
SUCKER	167	JS34	SICYOPTERUS	JUVENILE	js3	4	65.04355881	INCHING
SUCKER	36	AS43	SICYOPTERUS	ADULT	s4	3	45.89891378	INCHING
