# Supplementary material for: Goblet Cell Density of Adhesive Structures Correlates With Climbing Ability in Hawaiian Stream Gobies
Source: J Morphol. 2025 Aug 26;286(9):e70078. doi: 10.1002/jmor.70078 (PMC12379183; doi:10.1002/jmor.70078)
Supplement: Supplementary file 7 — clean steno. [file JMOR-286-e70078-s008.csv]

bodypart	order of analysis	SLIDE ID	SPECIES	AGE	SPECIMEN	SLIDE #	celldensity	STYLE
SUCKER	230	AH12	STENOGOBIUS	ADULT	h1	2	7.054673721	POWERBURST
SUCKER	228	AH14	STENOGOBIUS	ADULT	h1	4	6.993006993	POWERBURST
SUCKER	237	AH19	STENOGOBIUS	ADULT	h1	9	12.83138142	POWERBURST
SUCKER	129	JH111	STENOGOBIUS	JUVENILE	jh1	11	5.455890682	POWERBURST
SUCKER	168	JH14	STENOGOBIUS	JUVENILE	jh1	4	24.3902439	POWERBURST
SUCKER	138	JH15	STENOGOBIUS	JUVENILE	jh1	5	5.050505051	POWERBURST
SUCKER	137	JH16	STENOGOBIUS	JUVENILE	jh1	6	37.03703704	POWERBURST
SUCKER	132	JH17	STENOGOBIUS	JUVENILE	jh1	7	6.0715563	POWERBURST
SUCKER	126	JH19	STENOGOBIUS	JUVENILE	jh1	9	8.888321675	POWERBURST
SUCKER	39	AH213	STENOGOBIUS	ADULT	h2	13	8.402959237	POWERBURST
SUCKER	149	JH21	STENOGOBIUS	JUVENILE	jh2	1	13.82401244	POWERBURST
SUCKER	166	JH22	STENOGOBIUS	JUVENILE	jh2	2	9.782542108	POWERBURST
SUCKER	127	JH31	STENOGOBIUS	JUVENILE	jh3	1	8.855327784	POWERBURST
SUCKER	136	JH32	STENOGOBIUS	JUVENILE	jh3	2	7.103722002	POWERBURST
SUCKER	135	JH33	STENOGOBIUS	JUVENILE	jh3	3	8.945650919	POWERBURST
SUCKER	150	JH34	STENOGOBIUS	JUVENILE	jh3	4	2.959380038	POWERBURST
SUCKER	276	JH412	STENOGOBIUS	JUVENILE	jh4	12	8.640449841	POWERBURST
SUCKER	277	JH413	STENOGOBIUS	JUVENILE	jh4	13	21.48092634	POWERBURST
SUCKER	268	JH415	STENOGOBIUS	JUVENILE	jh4	15	24.47802624	POWERBURST
SUCKER	251	JH44	STENOGOBIUS	JUVENILE	jh4	4	18.1156771	POWERBURST
SUCKER	252	JH47	STENOGOBIUS	JUVENILE	jh4	7	25.1396648	POWERBURST
SUCKER	273	JH49	STENOGOBIUS	JUVENILE	jh4	9	36.33292091	POWERBURST
SUCKER	235	AH51	STENOGOBIUS	ADULT	h5	1	14.9972446	POWERBURST
SUCKER	241	AH511	STENOGOBIUS	ADULT	h5	11	18.82560187	POWERBURST
SUCKER	243	AH512	STENOGOBIUS	ADULT	h5	12	14.71692447	POWERBURST
SUCKER	234	AH52	STENOGOBIUS	ADULT	h5	2	5.193473011	POWERBURST
SUCKER	244	AH53	STENOGOBIUS	ADULT	h5	3	18.17651419	POWERBURST
SUCKER	239	AH56	STENOGOBIUS	ADULT	h5	6	30.8988764	POWERBURST
SUCKER	246	AH59	STENOGOBIUS	ADULT	h5	9	4.783613902	POWERBURST
SUCKER	35	JH53	STENOGOBIUS	JUVENILE	jh5	3	16.00103891	POWERBURST
SUCKER	173	JH110	STENOGOBIUS	JUVENILE	jh1	10	8.547008547	POWERBURST
SUCKER	133	JH13	STENOGOBIUS	JUVENILE	jh1	3	16.03696252	POWERBURST
SUCKER	275	JH411	STENOGOBIUS	JUVENILE	jh4	11	13.4529148	POWERBURST
