# Supplementary material for: Goblet Cell Density of Adhesive Structures Correlates With Climbing Ability in Hawaiian Stream Gobies
Source: J Morphol. 2025 Aug 26;286(9):e70078. doi: 10.1002/jmor.70078 (PMC12379183; doi:10.1002/jmor.70078)
Supplement: Supplementary file 8 — gobygobletdata analysis. [file JMOR-286-e70078-s002.xlsx]

## Sheet: Sheet1
bodypart	order of analysis	SLIDE ID	species	age	specimen	SLIDE #	density
MOUTH	691	AA11	AWAOUS	ADULT	1	1	0.237197
MOUTH	320	AA116	AWAOUS	ADULT	1	16	18.4894
MOUTH	336	AA14	AWAOUS	ADULT	1	4	18.918
MOUTH	355	AA17	AWAOUS	ADULT	1	7	26.9497
MOUTH	338	AA15	AWAOUS	ADULT	1	5	18.4049
MOUTH	344	AA114	AWAOUS	ADULT	1	14	20.1189
MOUTH	395	AA118	AWAOUS	ADULT	1	18	22.7397
MOUTH	409	AA122	AWAOUS	ADULT	1	22	21.327
MOUTH	326	AA119	AWAOUS	ADULT	1	19	16.9052
MOUTH	370	AA112	AWAOUS	ADULT	1	12	26.5261
MOUTH	375	AA111	AWAOUS	ADULT	1	11	21.4487
MOUTH	342	AA19	AWAOUS	ADULT	1	9	16.9672
MOUTH	337	AA16	AWAOUS	ADULT	1	6	21.5987
MOUTH	343	AA18	AWAOUS	ADULT	1	8	24.137
MOUTH	388	AA110	AWAOUS	ADULT	1	10	22.8474
MOUTH	333	AA11	AWAOUS	ADULT	1	1	82.4932
MOUTH	322	AA115	AWAOUS	ADULT	1	15	22.7195
MOUTH	335	AA13	AWAOUS	ADULT	1	3	25.9855
MOUTH	321	AA113	AWAOUS	ADULT	1	13	25.3369
MOUTH	348	aa121	AWAOUS	ADULT	1	21	31.6399
MOUTH	369	AA120	AWAOUS	ADULT	1	20	33.9984
MOUTH	334	AA12	AWAOUS	ADULT	1	2	77.8722
MOUTH	816	AA218	AWAOUS	ADULT	2	18	17.85
MOUTH	785	AA27	AWAOUS	ADULT	2	7	10.1858
MOUTH	429	AA27	AWAOUS	ADULT	2	7	12.4004
MOUTH	801	AA217	AWAOUS	ADULT	2	17	18.9882
MOUTH	786	AA28	AWAOUS	ADULT	2	8	12.4732
MOUTH	783	AA220	AWAOUS	ADULT	2	20	21.0858
MOUTH	412	AA21	AWAOUS	ADULT	2	1	15.2582
MOUTH	787	AA29	AWAOUS	ADULT	2	9	15.625
MOUTH	809	AA215	AWAOUS	ADULT	2	15	14.4917
MOUTH	430	AA28	AWAOUS	ADULT	2	8	17.6887
MOUTH	815	AA219	AWAOUS	ADULT	2	19	20.8265
MOUTH	432	AA25	AWAOUS	ADULT	2	5	18.9099
MOUTH	427	AA220	AWAOUS	ADULT	2	20	17.566
MOUTH	810	AA212	AWAOUS	ADULT	2	12	21.7896
MOUTH	740	AA21	AWAOUS	ADULT	2	1	20.5066
MOUTH	798	AA26	AWAOUS	ADULT	2	6	20.5479
MOUTH	789	AA214	AWAOUS	ADULT	2	14	22.0183
MOUTH	796	AA25	AWAOUS	ADULT	2	5	22.5127
MOUTH	814	AA216	AWAOUS	ADULT	2	16	24.9894
MOUTH	431	AA210	AWAOUS	ADULT	2	10	25.1836
MOUTH	802	AA213	AWAOUS	ADULT	2	13	28.9673
MOUTH	435	AA219	AWAOUS	ADULT	2	19	26.5353
MOUTH	436	AA218	AWAOUS	ADULT	2	18	27.9094
MOUTH	434	AA215	AWAOUS	ADULT	2	15	30.2812
MOUTH	433	AA217	AWAOUS	ADULT	2	17	36.636
MOUTH	791	AA210	AWAOUS	ADULT	2	10	43.2105
MOUTH	790	AA211	AWAOUS	ADULT	2	11	51.2718
MOUTH	777	AA312	AWAOUS	ADULT	3	12	12.1141
MOUTH	780	AA313	AWAOUS	ADULT	3	13	16.9903
MOUTH	784	AA39	AWAOUS	ADULT	3	9	27.7078
MOUTH	428	AA39	AWAOUS	ADULT	3	9	34.8259
MOUTH	776	AA315	AWAOUS	ADULT	3	15	35.8074
MOUTH	386	AA41	AWAOUS	ADULT	4	1	12.5378
MOUTH	399	AA411	AWAOUS	ADULT	4	11	14.5154
MOUTH	354	AA44	AWAOUS	ADULT	4	4	22.7231
MOUTH	408	AA413	AWAOUS	ADULT	4	13	15.2706
MOUTH	403	AA417	AWAOUS	ADULT	4	17	18.0808
MOUTH	397	AA47	AWAOUS	ADULT	4	7	18.0703
MOUTH	401	AA414	AWAOUS	ADULT	4	14	18.7439
MOUTH	398	AA412	AWAOUS	ADULT	4	12	11.3979
MOUTH	404	AA415	AWAOUS	ADULT	4	15	15.3215
MOUTH	345	AA416	AWAOUS	ADULT	4	16	20.6782
MOUTH	405	AA49	AWAOUS	ADULT	4	9	17.9709
MOUTH	347	AA419	AWAOUS	ADULT	4	19	21.4177
MOUTH	400	AA46	AWAOUS	ADULT	4	6	24.4664
MOUTH	372	AA43	AWAOUS	ADULT	4	3	25.1725
MOUTH	374	AA421	AWAOUS	ADULT	4	21	22.5887
MOUTH	358	AA42	AWAOUS	ADULT	4	2	29.6231
MOUTH	364	AA48	AWAOUS	ADULT	4	8	25.7517
MOUTH	402	AA45	AWAOUS	ADULT	4	5	25.3119
MOUTH	394	AA420	AWAOUS	ADULT	4	20	45.1626
MOUTH	564	AA4.117	AWAOUS	ADULT	4.1	17	7.26194
MOUTH	565	AA4.120	AWAOUS	ADULT	4.1	20	6.56455
MOUTH	560	AA4.19	AWAOUS	ADULT	4.1	9	6.94444
MOUTH	562	AA4.1111	AWAOUS	ADULT	4.1	11	13.112
MOUTH	574	AA4.116	AWAOUS	ADULT	4.1	16	14.6301
MOUTH	552	AA4.112	AWAOUS	ADULT	4.1	12	10.9959
MOUTH	573	AA4.115	AWAOUS	ADULT	4.1	15	11.1908
MOUTH	563	AA4.114	AWAOUS	ADULT	4.1	14	11.0171
MOUTH	550	AA4.113	AWAOUS	ADULT	4.1	13	23.378
MOUTH	561	AA4.110	AWAOUS	ADULT	4.1	10	13.4344
MOUTH	559	AA4.18	AWAOUS	ADULT	4.1	8	21.3233
MOUTH	551	AA4.17	AWAOUS	ADULT	4.1	7	16.553
MOUTH	575	AA4.119	AWAOUS	ADULT	4.1	19	10.974
MOUTH	576	AA4.118	AWAOUS	ADULT	4.1	18	22.3577
MOUTH	548	AA4.11	AWAOUS	ADULT	4.1	1	54.6697
MOUTH	323	AA117	AWAOUS	ADULT	1	17	28.3585
MOUTH	614	AL115	LENTIPES	ADULT	1	15	10.3831
MOUTH	609	AL112	LENTIPES	ADULT	1	12	12.7576
MOUTH	425	AL111	LENTIPES	ADULT	1	11	28.3395
MOUTH	774	AL111	LENTIPES	ADULT	1	11	29.4584
MOUTH	416	AL19	LENTIPES	ADULT	1	9	25.9096
MOUTH	424	AL110	LENTIPES	ADULT	1	10	27.0295
MOUTH	773	AL110	LENTIPES	ADULT	1	10	30.5886
MOUTH	761	AL19	LENTIPES	ADULT	1	9	34.9301
MOUTH	423	AL18	LENTIPES	ADULT	1	8	35.8566
MOUTH	772	AL18	LENTIPES	ADULT	1	8	34.099
MOUTH	411	AL14	LENTIPES	ADULT	1	4	58.4853
MOUTH	611	AL24	LENTIPES	ADULT	2	4	37.6918
MOUTH	612	AL25	LENTIPES	ADULT	2	5	43.3344
MOUTH	628	AL26	LENTIPES	ADULT	2	6	51.8051
MOUTH	475	AL34	LENTIPES	ADULT	3	4	8.97666
MOUTH	471	AL31	LENTIPES	ADULT	3	1	12.5072
MOUTH	476	AL33	LENTIPES	ADULT	3	3	73.4973
MOUTH	473	AL32	LENTIPES	ADULT	3	2	27.8092
MOUTH	544	AL310	LENTIPES	ADULT	3	10	53.3981
MOUTH	477	AL36	LENTIPES	ADULT	3	6	69.3069
MOUTH	478	AL35	LENTIPES	ADULT	3	5	71.0227
MOUTH	465	AL39	LENTIPES	ADULT	3	9	88.9328
MOUTH	579	AL3.110	LENTIPES	ADULT	3.1	10	21.4634
MOUTH	586	AL3.14	LENTIPES	ADULT	3.1	4	22.508
MOUTH	580	AL3.19	LENTIPES	ADULT	3.1	9	29.1796
MOUTH	697	AL45	LENTIPES	ADULT	4	5	25.5009
MOUTH	439	AL411	LENTIPES	ADULT	4	11	35.4691
MOUTH	437	AL412	LENTIPES	ADULT	4	12	42.5234
MOUTH	827	AL411	LENTIPES	ADULT	4	11	59.2525
MOUTH	817	AL412	LENTIPES	ADULT	4	12	58.304
MOUTH	706	AL44	LENTIPES	ADULT	4	4	39.1687
MOUTH	707	AL42	LENTIPES	ADULT	4	2	53.7184
MOUTH	832	AL410	LENTIPES	ADULT	4	10	63.6808
MOUTH	805	AL49 (I THINK 9? MAYBE 4?)	LENTIPES	ADULT	4	9	55.9974
MOUTH	600	AL114	LENTIPES	ADULT	1	14	60.3015
MOUTH	539	AS16	SICYOPTERUS	ADULT	1	6	75.7282
MOUTH	599	AS112	SICYOPTERUS	ADULT	0.481	31	86.273
MOUTH	820	AS14	SICYOPTERUS	ADULT	1	4	82.8866
MOUTH	438	AS14	SICYOPTERUS	ADULT	1	4	81.0488
MOUTH	546	AS17	SICYOPTERUS	ADULT	1	7	99.6701
MOUTH	545	AS15	SICYOPTERUS	ADULT	1	5	130.221
MOUTH	806	AS11	SICYOPTERUS	ADULT	1	1	152.047
MOUTH	602	AS3.120	SICYOPTERUS	ADULT	1.004	17	29.148
MOUTH	122	AS3.124	SICYOPTERUS	ADULT	3.1	24	17.8823
MOUTH	124	AS3.121	SICYOPTERUS	ADULT	3.1	21	17.4376
MOUTH	121	AS3.123	SICYOPTERUS	ADULT	3.1	23	21.0646
MOUTH	568	AS3.117	SICYOPTERUS	ADULT	3.1	17	23.766
MOUTH	566	AS3.119	SICYOPTERUS	ADULT	3.1	19	35.1377
MOUTH	125	AS3.129	SICYOPTERUS	ADULT	3.1	29	36.2453
MOUTH	377	AS47	SICYOPTERUS	ADULT	4	7	19.4524
MOUTH	327	AS415	SICYOPTERUS	ADULT	4	15	61.9915
MOUTH	353	AS413	SICYOPTERUS	ADULT	4	13	49.8496
MOUTH	366	AS412	SICYOPTERUS	ADULT	4	12	54.3259
MOUTH	346	AS414	SICYOPTERUS	ADULT	4	14	58.4613
MOUTH	382	AS416	SICYOPTERUS	ADULT	4	16	70.7638
MOUTH	410	AS46	SICYOPTERUS	ADULT	4	6	61.9692
MOUTH	385	AS420	SICYOPTERUS	ADULT	4	20	79.6598
MOUTH	362	AS49	SICYOPTERUS	ADULT	4	9	78.5488
MOUTH	368	AS44	SICYOPTERUS	ADULT	4	4	75.7576
MOUTH	371	AS411	SICYOPTERUS	ADULT	4	11	76.2092
MOUTH	363	AS48	SICYOPTERUS	ADULT	4	8	86.0215
MOUTH	328	AS45	SICYOPTERUS	ADULT	4	5	84.3869
MOUTH	391	AS419	SICYOPTERUS	ADULT	4	19	88.7584
MOUTH	381	AS418	SICYOPTERUS	ADULT	4	18	100.739
MOUTH	331	AS48	SICYOPTERUS	ADULT	4	8	95.4259
MOUTH	365	AS410	SICYOPTERUS	ADULT	4	10	83.364
MOUTH	330	AS42	SICYOPTERUS	ADULT	4	2	102.186
MOUTH	361	AS418	SICYOPTERUS	ADULT	4	18	105.068
MOUTH	324	AS43	SICYOPTERUS	ADULT	4	3	109.806
MOUTH	762	AS55	SICYOPTERUS	ADULT	5	5	65.5623
MOUTH	754	AS59	SICYOPTERUS	ADULT	5	9	83.6013
MOUTH	413	AS57	SICYOPTERUS	ADULT	5	7	142.708
MOUTH	417	AS55	SICYOPTERUS	ADULT	5	5	87.7005
MOUTH	763	AS56	SICYOPTERUS	ADULT	5	6	194.384
MOUTH	414	AS59	SICYOPTERUS	ADULT	5	9	106.75
MOUTH	766	AS54	SICYOPTERUS	ADULT	5	4	92.9593
MOUTH	745	AS57	SICYOPTERUS	ADULT	5	7	96.174
MOUTH	415	AS58	SICYOPTERUS	ADULT	5	8	123.567
MOUTH	419	AS53	SICYOPTERUS	ADULT	5	3	178.994
MOUTH	764	AS53	SICYOPTERUS	ADULT	5	3	198.234
MOUTH	421	AS54	SICYOPTERUS	ADULT	5	4	223.709
MOUTH	418	AS56	SICYOPTERUS	ADULT	5	6	239.678
MOUTH	420	AS51	SICYOPTERUS	ADULT	5	1	295.842
MOUTH	422	AS52	SICYOPTERUS	ADULT	5	2	322.581
MOUTH	765	AS51	SICYOPTERUS	ADULT	5	1	271.187
MOUTH	767	AS52	SICYOPTERUS	ADULT	5	2	356.061
MOUTH	105	AS119	SICYOPTERUS	ADULT	1	19	89.9281
MOUTH	390	JS117	SICYOPTERUS	JUVENILE	1	17	11.1572
MOUTH	389	JS116	SICYOPTERUS	JUVENILE	1	16	8.9907
MOUTH	356	JS13	SICYOPTERUS	JUVENILE	1	3	14.5478
MOUTH	392	JS112	SICYOPTERUS	JUVENILE	1	12	9.50871
MOUTH	360	JS113	SICYOPTERUS	JUVENILE	1	13	15.5979
MOUTH	339	JS118	SICYOPTERUS	JUVENILE	1	18	17.4326
MOUTH	387	js115	SICYOPTERUS	JUVENILE	1	15	13.6162
MOUTH	359	JS12	SICYOPTERUS	JUVENILE	1	2	19.9796
MOUTH	383	JS111	SICYOPTERUS	JUVENILE	1	11	17.7637
MOUTH	351	JS15	SICYOPTERUS	JUVENILE	1	5	21.3049
MOUTH	357	JS11	SICYOPTERUS	JUVENILE	1	1	22.6129
MOUTH	367	JS16	SICYOPTERUS	JUVENILE	1	6	30.3083
MOUTH	350	JS114	SICYOPTERUS	JUVENILE	1	14	21.8429
MOUTH	329	JS14	SICYOPTERUS	JUVENILE	1	4	30.0133
MOUTH	396	JS18	SICYOPTERUS	JUVENILE	1	8	35.6695
MOUTH	352	JS17	SICYOPTERUS	JUVENILE	1	7	32.9392
MOUTH	379	JS110	SICYOPTERUS	JUVENILE	1	10	27.9484
MOUTH	639	JS29	SICYOPTERUS	JUVENILE	2	9	11.1111
MOUTH	654	JS26	SICYOPTERUS	JUVENILE	2	6	35.8504
MOUTH	649	JS23	SICYOPTERUS	JUVENILE	2	3	21.6038
MOUTH	655	JS27	SICYOPTERUS	JUVENILE	2	7	26.1248
MOUTH	641	JS28	SICYOPTERUS	JUVENILE	2	8	27.5229
MOUTH	646	JS24	SICYOPTERUS	JUVENILE	2	4	29.1971
MOUTH	647	JS25	SICYOPTERUS	JUVENILE	2	5	44.0574
MOUTH	516	JS37	SICYOPTERUS	JUVENILE	3	7	7.82014
MOUTH	642	JS310	SICYOPTERUS	JUVENILE	3	10	12.459
MOUTH	515	JS36	SICYOPTERUS	JUVENILE	3	6	16.6352
MOUTH	513	JS38	SICYOPTERUS	JUVENILE	3	8	18.4672
MOUTH	517	JS315	SICYOPTERUS	JUVENILE	3	15	20.2826
MOUTH	640	JS311	SICYOPTERUS	JUVENILE	3	11	33.837
MOUTH	670	JS49	SICYOPTERUS	JUVENILE	4	9	25.4878
MOUTH	671	JS410	SICYOPTERUS	JUVENILE	4	10	43.9863
MOUTH	533	JS45	SICYOPTERUS	JUVENILE	4	5	41.7258
MOUTH	667	JS48	SICYOPTERUS	JUVENILE	4	8	63.7402
MOUTH	644	JS44	SICYOPTERUS	JUVENILE	4	4	103.01
MOUTH	510	JS58	SICYOPTERUS	JUVENILE	5	8	22.6399
MOUTH	506	JS57	SICYOPTERUS	JUVENILE	5	7	24.4382
MOUTH	500	JS59	SICYOPTERUS	JUVENILE	5	9	26.455
MOUTH	738	JS53	SICYOPTERUS	JUVENILE	5	3	35.3319
MOUTH	499	JS510	SICYOPTERUS	JUVENILE	5	10	37.7337
MOUTH	376	AH17	STENOGOBIUS	ADULT	1	7	3.3557
MOUTH	384	AH110	STENOGOBIUS	ADULT	1	10	7.41331
MOUTH	332	AH16	STENOGOBIUS	ADULT	1	6	11.8012
MOUTH	380	AH18	STENOGOBIUS	ADULT	1	8	22.2971
MOUTH	440	AH312	STENOGOBIUS	ADULT	3	12	5.0344
MOUTH	833	AH312	STENOGOBIUS	ADULT	3	12	42.3236
MOUTH	821	AH310	STENOGOBIUS	ADULT	3	10	34.0331
MOUTH	823	AH38	STENOGOBIUS	ADULT	3	8	52
MOUTH	831	AH311	STENOGOBIUS	ADULT	3	11	55.1378
MOUTH	753	AH3.19	STENOGOBIUS	ADULT	3.1	9	9.33333
MOUTH	426	AH3.18	STENOGOBIUS	ADULT	3.1	8	19.717
MOUTH	752	AH3.16	STENOGOBIUS	ADULT	3.1	6	11.8358
MOUTH	590	AH3.111	STENOGOBIUS	ADULT	3.1	11	27.673
MOUTH	775	AH3.18	STENOGOBIUS	ADULT	3.1	8	23.7488
MOUTH	591	AH3.112	STENOGOBIUS	ADULT	3.1	12	35.4331
MOUTH	407	AH411	STENOGOBIUS	ADULT	4	11	4.89168
MOUTH	623	AH412	STENOGOBIUS	ADULT	4	12	15.0698
MOUTH	616	AH418	STENOGOBIUS	ADULT	4	18	10.3932
MOUTH	615	AH417	STENOGOBIUS	ADULT	4	17	10.0812
MOUTH	619	AH416	STENOGOBIUS	ADULT	4	16	11.1874
MOUTH	617	AH415	STENOGOBIUS	ADULT	4	15	13.4959
MOUTH	620	AH413	STENOGOBIUS	ADULT	4	13	12.987
MOUTH	621	AH414	STENOGOBIUS	ADULT	4	14	16.9435
MOUTH	445	AH514	STENOGOBIUS	ADULT	5	14	2.15553
MOUTH	444	AH516	STENOGOBIUS	ADULT	5	16	7.25138
MOUTH	523	AH512	STENOGOBIUS	ADULT	5	12	9.28479
MOUTH	520	AH52	STENOGOBIUS	ADULT	5	2	9.93288
MOUTH	522	AH55	STENOGOBIUS	ADULT	5	5	14.5616
MOUTH	521	AH54	STENOGOBIUS	ADULT	5	4	11.3333
MOUTH	525	AH58	STENOGOBIUS	ADULT	5	8	10.6186
MOUTH	656	AH511	STENOGOBIUS	ADULT	5	11	10.6355
MOUTH	442	AH510	STENOGOBIUS	ADULT	5	10	14.5506
MOUTH	526	AH56	STENOGOBIUS	ADULT	5	6	13.36
MOUTH	527	AH59	STENOGOBIUS	ADULT	5	9	10.9728
MOUTH	519	AH53	STENOGOBIUS	ADULT	5	3	23.3866
MOUTH	441	AH515	STENOGOBIUS	ADULT	5	15	18.851
MOUTH	524	AH57	STENOGOBIUS	ADULT	5	7	12.6345
MOUTH	463	JH113	STENOGOBIUS	JUVENILE	1	13	4.45434
MOUTH	474	JH113	STENOGOBIUS	JUVENILE	1	13	5.71429
MOUTH	451	JH18	STENOGOBIUS	JUVENILE	1	8	6.28952
MOUTH	449	JH19	STENOGOBIUS	JUVENILE	1	9	12.262
MOUTH	705	JH211	STENOGOBIUS	JUVENILE	2	11	5.42299
MOUTH	702	JH213	STENOGOBIUS	JUVENILE	2	13	15.3257
MOUTH	481	JH319	STENOGOBIUS	JUVENILE	3	19	29.7834
MOUTH	497	JH37	STENOGOBIUS	JUVENILE	3	7	50.5952
SUCKER	95	AA19	AWAOUS	ADULT	1	9	16.1536
SUCKER	70	AA110	AWAOUS	ADULT	1	10	35.8974
SUCKER	67	AA16	AWAOUS	ADULT	1	6	41.9107
SUCKER	74	AA17	AWAOUS	ADULT	1	7	74.7664
SUCKER	92	AA211	AWAOUS	ADULT	2	11	10.5253
SUCKER	86	AA29	AWAOUS	ADULT	2	9	9.96184
SUCKER	82	AA22	AWAOUS	ADULT	2	2	15.6748
SUCKER	73	AA23	AWAOUS	ADULT	2	3	16.6
SUCKER	66	AA28	AWAOUS	ADULT	2	8	23.1716
SUCKER	81	AA25	AWAOUS	ADULT	2	5	18.5231
SUCKER	65	AA27	AWAOUS	ADULT	2	7	46.7607
SUCKER	196	AA31	AWAOUS	ADULT	3	1	0.051538
SUCKER	204	AA38	AWAOUS	ADULT	3	8	15.3459
SUCKER	209	AA32	AWAOUS	ADULT	3	2	11.6438
SUCKER	211	AA35	AWAOUS	ADULT	3	5	23.1651
SUCKER	212	AA36	AWAOUS	ADULT	3	6	29.6983
SUCKER	203	AA39	AWAOUS	ADULT	3	9	23.1054
SUCKER	732	AA411	AWAOUS	ADULT	4	11	15.7757
SUCKER	57	AA46	AWAOUS	ADULT	4	6	16.6193
SUCKER	31	AA48	AWAOUS	ADULT	4	8	10.272
SUCKER	55	AA49	AWAOUS	ADULT	4	9	16.9414
SUCKER	15	AA41	AWAOUS	ADULT	4	1	44.1426
SUCKER	733	AA410	AWAOUS	ADULT	4	10	0.0989048
SUCKER	80	AL15	LENTIPES	ADULT	1	5	63.2675
SUCKER	269	AL16	LENTIPES	ADULT	1	6	20.7523
SUCKER	263	AL110	LENTIPES	ADULT	1	10	24.4894
SUCKER	261	AL111	LENTIPES	ADULT	1	11	21.0643
SUCKER	258	AL19	LENTIPES	ADULT	1	9	23.7653
SUCKER	51	AL12	LENTIPES	ADULT	1	2	31.3817
SUCKER	50	AL13	LENTIPES	ADULT	1	3	42.9165
SUCKER	61	AL110	LENTIPES	ADULT	1	10	35.3651
SUCKER	64	AL18	LENTIPES	ADULT	1	8	62.3729
SUCKER	60	AL14	LENTIPES	ADULT	1	4	51.1432
SUCKER	63	AL17	LENTIPES	ADULT	1	7	84.017
SUCKER	52	AL11	LENTIPES	ADULT	1	1	64.7045
SUCKER	85	AL16	LENTIPES	ADULT	1	6	94.3776
SUCKER	287	AL216	LENTIPES	ADULT	2	16	49.0956
SUCKER	293	AL22	LENTIPES	ADULT	2	2	39.312
SUCKER	295	AL23	LENTIPES	ADULT	2	3	49.1074
SUCKER	282	AL217	LENTIPES	ADULT	2	17	48.8213
SUCKER	274	AL215	LENTIPES	ADULT	2	15	61.0549
SUCKER	294	AL26	LENTIPES	ADULT	2	6	53.1136
SUCKER	290	AL24	LENTIPES	ADULT	2	4	51.8325
SUCKER	292	AL25	LENTIPES	ADULT	2	5	55.4723
SUCKER	286	AL212	LENTIPES	ADULT	2	12	74.5157
SUCKER	284	AL213	LENTIPES	ADULT	2	13	78.3883
SUCKER	179	AL36	LENTIPES	ADULT	3	6	23.1103
SUCKER	297	AL39	LENTIPES	ADULT	3	9	34.3284
SUCKER	176	AL35	LENTIPES	ADULT	3	5	39.1061
SUCKER	296	AL310	LENTIPES	ADULT	3	10	56.5359
SUCKER	314	AL312	LENTIPES	ADULT	3	12	70.9034
SUCKER	311	AL317	LENTIPES	ADULT	3	17	62.436
SUCKER	315	AL313	LENTIPES	ADULT	3	13	104.99
SUCKER	312	AL314	LENTIPES	ADULT	3	14	85.3875
SUCKER	313	AL311	LENTIPES	ADULT	3	11	65.2601
SUCKER	308	AL316	LENTIPES	ADULT	3	16	89.232
SUCKER	316	AL315	LENTIPES	ADULT	3	15	74.3642
SUCKER	185	AL318	LENTIPES	ADULT	3	18	70.8228
SUCKER	317	AL47	LENTIPES	ADULT	4	7	38.7658
SUCKER	221	AL418	LENTIPES	ADULT	4	18	55.1618
SUCKER	318	al46	LENTIPES	ADULT	4	6	45.0387
SUCKER	192	AL412	LENTIPES	ADULT	4	12	87.8699
SUCKER	232	AL421	LENTIPES	ADULT	4	21	63.5741
SUCKER	319	AL45	LENTIPES	ADULT	4	5	62.8571
SUCKER	222	AL417	LENTIPES	ADULT	4	17	59.9947
SUCKER	224	AL419	LENTIPES	ADULT	4	19	117.768
SUCKER	190	AL411	LENTIPES	ADULT	4	11	97.4716
SUCKER	191	AL416	LENTIPES	ADULT	4	16	98.4836
SUCKER	226	AL420	LENTIPES	ADULT	4	20	73.4408
SUCKER	225	AL415	LENTIPES	ADULT	4	15	81.1024
SUCKER	223	AL414	LENTIPES	ADULT	4	14	84.2338
SUCKER	183	AL410	LENTIPES	ADULT	4	10	98.1682
SUCKER	184	AL49	LENTIPES	ADULT	4	9	124.446
SUCKER	177	AL37	LENTIPES	ADULT	3	7	32.7273
SUCKER	34	AS19	SICYOPTERUS	ADULT	1	9	20.9447
SUCKER	93	AS16	SICYOPTERUS	ADULT	1	6	80.7692
SUCKER	722	AS312	SICYOPTERUS	ADULT	3	12	37.6766
SUCKER	75	AS44	SICYOPTERUS	ADULT	4	4	89.7351
SUCKER	84	AS47	SICYOPTERUS	ADULT	4	7	93.6175
SUCKER	162	AS514	SICYOPTERUS	ADULT	5	14	67.7762
SUCKER	46	AS56	SICYOPTERUS	ADULT	5	6	99.7256
SUCKER	207	AS513	SICYOPTERUS	ADULT	5	13	45.2867
SUCKER	27	AS52	SICYOPTERUS	ADULT	5	2	43.5967
SUCKER	215	AS52	SICYOPTERUS	ADULT	5	2	69.1244
SUCKER	216	AS51	SICYOPTERUS	ADULT	5	1	69.26
SUCKER	198	AS510	SICYOPTERUS	ADULT	5	10	75.616
SUCKER	200	AS512	SICYOPTERUS	ADULT	5	12	65.2777
SUCKER	47	AS510	SICYOPTERUS	ADULT	5	10	111.149
SUCKER	214	AS56	SICYOPTERUS	ADULT	5	6	82.5997
SUCKER	199	AS511	SICYOPTERUS	ADULT	5	11	78.4059
SUCKER	54	AS53	SICYOPTERUS	ADULT	5	3	119.856
SUCKER	30	AS54	SICYOPTERUS	ADULT	5	4	149.068
SUCKER	219	AS54	SICYOPTERUS	ADULT	5	4	108.738
SUCKER	218	AS53	SICYOPTERUS	ADULT	5	3	147.437
SUCKER	217	AS55	SICYOPTERUS	ADULT	5	5	93.0612
SUCKER	45	AS59	SICYOPTERUS	ADULT	5	9	147.551
SUCKER	29	AS55	SICYOPTERUS	ADULT	5	5	96.3349
SUCKER	201	AS59	SICYOPTERUS	ADULT	5	9	132.487
SUCKER	48	AS58	SICYOPTERUS	ADULT	5	8	122.049
SUCKER	202	AS58	SICYOPTERUS	ADULT	5	8	0
SUCKER	36	AS43	SICYOPTERUS	ADULT	4	3	45.8989
SUCKER	172	JS18	SICYOPTERUS	JUVENILE	1	8	42.1757
SUCKER	278	JS14	SICYOPTERUS	JUVENILE	1	4	37.4703
SUCKER	220	JS17	SICYOPTERUS	JUVENILE	1	7	39.7094
SUCKER	281	JS13	SICYOPTERUS	JUVENILE	1	3	47.2099
SUCKER	194	JS15	SICYOPTERUS	JUVENILE	1	5	60.5565
SUCKER	213	JS110	SICYOPTERUS	JUVENILE	1	10	70.7457
SUCKER	193	JS16	SICYOPTERUS	JUVENILE	1	6	74.4017
SUCKER	171	JS19	SICYOPTERUS	JUVENILE	1	9	123.796
SUCKER	142	JS21	SICYOPTERUS	JUVENILE	2	1	15.3349
SUCKER	134	JS23	SICYOPTERUS	JUVENILE	2	3	33.5095
SUCKER	141	JS22	SICYOPTERUS	JUVENILE	2	2	21.5666
SUCKER	140	JS26	SICYOPTERUS	JUVENILE	2	6	16.2665
SUCKER	139	JS27	SICYOPTERUS	JUVENILE	2	7	22.0261
SUCKER	151	JS24	SICYOPTERUS	JUVENILE	2	4	26.6
SUCKER	157	JS28	SICYOPTERUS	JUVENILE	2	8	23.4158
SUCKER	156	JS25	SICYOPTERUS	JUVENILE	2	5	27.5497
SUCKER	153	JS32	SICYOPTERUS	JUVENILE	3	2	21.6138
SUCKER	144	JS44	SICYOPTERUS	JUVENILE	4	4	21.0956
SUCKER	145	JS45	SICYOPTERUS	JUVENILE	4	5	24.4923
SUCKER	164	JS47	SICYOPTERUS	JUVENILE	4	7	51.1112
SUCKER	163	JS46	SICYOPTERUS	JUVENILE	4	6	60.5168
SUCKER	1	JS42	SICYOPTERUS	JUVENILE	4	2	76.7771
SUCKER	256	JS519	SICYOPTERUS	JUVENILE	5	19	31.8841
SUCKER	167	JS34	SICYOPTERUS	JUVENILE	3	4	65.0436
SUCKER	228	AH14	STENOGOBIUS	ADULT	1	4	6.99301
SUCKER	230	AH12	STENOGOBIUS	ADULT	1	2	7.05467
SUCKER	237	AH19	STENOGOBIUS	ADULT	1	9	12.8314
SUCKER	39	AH213	STENOGOBIUS	ADULT	2	13	8.40296
SUCKER	234	AH52	STENOGOBIUS	ADULT	5	2	5.19347
SUCKER	244	AH53	STENOGOBIUS	ADULT	5	3	18.1765
SUCKER	235	AH51	STENOGOBIUS	ADULT	5	1	14.9972
SUCKER	246	AH59	STENOGOBIUS	ADULT	5	9	4.78361
SUCKER	241	AH511	STENOGOBIUS	ADULT	5	11	18.8256
SUCKER	243	AH512	STENOGOBIUS	ADULT	5	12	14.7169
SUCKER	239	AH56	STENOGOBIUS	ADULT	5	6	30.8989
SUCKER	138	JH15	STENOGOBIUS	JUVENILE	1	5	5.05051
SUCKER	126	JH19	STENOGOBIUS	JUVENILE	1	9	8.88832
SUCKER	132	JH17	STENOGOBIUS	JUVENILE	1	7	6.07156
SUCKER	129	JH111	STENOGOBIUS	JUVENILE	1	11	5.45589
SUCKER	168	JH14	STENOGOBIUS	JUVENILE	1	4	24.3902
SUCKER	137	JH16	STENOGOBIUS	JUVENILE	1	6	37.037
SUCKER	166	JH22	STENOGOBIUS	JUVENILE	2	2	9.78254
SUCKER	149	JH21	STENOGOBIUS	JUVENILE	2	1	13.824
SUCKER	150	JH34	STENOGOBIUS	JUVENILE	3	4	2.95938
SUCKER	136	JH32	STENOGOBIUS	JUVENILE	3	2	7.10372
SUCKER	127	JH31	STENOGOBIUS	JUVENILE	3	1	8.85533
SUCKER	135	JH33	STENOGOBIUS	JUVENILE	3	3	8.94565
SUCKER	276	JH412	STENOGOBIUS	JUVENILE	4	12	8.64045
SUCKER	277	JH413	STENOGOBIUS	JUVENILE	4	13	21.4809
SUCKER	252	JH47	STENOGOBIUS	JUVENILE	4	7	25.1397
SUCKER	251	JH44	STENOGOBIUS	JUVENILE	4	4	18.1157
SUCKER	273	JH49	STENOGOBIUS	JUVENILE	4	9	36.3329
SUCKER	268	JH415	STENOGOBIUS	JUVENILE	4	15	24.478
SUCKER	35	JH53	STENOGOBIUS	JUVENILE	5	3	16.001
SUCKER	173	JH110	STENOGOBIUS	JUVENILE	1	10	8.54701
SUCKER	133	JH13	STENOGOBIUS	JUVENILE	1	3	16.037
SUCKER	275	JH411	STENOGOBIUS	JUVENILE	4	11	13.4529

## Sheet: Sheet2
Anova: Single Factor
SUMMARY
Groups	Count	Sum	Average	Variance
Column 1	37	625.716	16.9113	156.834
Column 2	89	2018.39	22.6785	158.428
Column 3	52	5600.92	107.71	6019.81
Column 4	35	1433.19	40.9482	393.439
ANOVA
Source of Variation	SS	df	MS	F	P-value	F crit
Between Groups	278563	3	92854.3	57.0823	5.38609e-27	2.6478
Within Groups	339975	209	1626.67
Total	618538	212

## Sheet: LIPS by Climbing style
Body Part	Order of Analysis	SLIDE ID	Species	Age	Specimen	SLIDE #	Goblet Cell Density
MOUTH	691	AA11	AWAOUS	ADULT	1	1	0.237197
MOUTH	320	AA116	AWAOUS	ADULT	1	16	18.4894
MOUTH	336	AA14	AWAOUS	ADULT	1	4	18.918
MOUTH	355	AA17	AWAOUS	ADULT	1	7	26.9497
MOUTH	338	AA15	AWAOUS	ADULT	1	5	18.4049
MOUTH	344	AA114	AWAOUS	ADULT	1	14	20.1189
MOUTH	395	AA118	AWAOUS	ADULT	1	18	22.7397
MOUTH	409	AA122	AWAOUS	ADULT	1	22	21.327
MOUTH	326	AA119	AWAOUS	ADULT	1	19	16.9052
MOUTH	370	AA112	AWAOUS	ADULT	1	12	26.5261
MOUTH	375	AA111	AWAOUS	ADULT	1	11	21.4487
MOUTH	342	AA19	AWAOUS	ADULT	1	9	16.9672
MOUTH	337	AA16	AWAOUS	ADULT	1	6	21.5987
MOUTH	343	AA18	AWAOUS	ADULT	1	8	24.137
MOUTH	388	AA110	AWAOUS	ADULT	1	10	22.8474
MOUTH	333	AA11	AWAOUS	ADULT	1	1	82.4932
MOUTH	322	AA115	AWAOUS	ADULT	1	15	22.7195
MOUTH	335	AA13	AWAOUS	ADULT	1	3	25.9855
MOUTH	321	AA113	AWAOUS	ADULT	1	13	25.3369
MOUTH	348	aa121	AWAOUS	ADULT	1	21	31.6399
MOUTH	369	AA120	AWAOUS	ADULT	1	20	33.9984
MOUTH	334	AA12	AWAOUS	ADULT	1	2	77.8722
MOUTH	816	AA218	AWAOUS	ADULT	2	18	17.85
MOUTH	785	AA27	AWAOUS	ADULT	2	7	10.1858
MOUTH	429	AA27	AWAOUS	ADULT	2	7	12.4004
MOUTH	801	AA217	AWAOUS	ADULT	2	17	18.9882
MOUTH	786	AA28	AWAOUS	ADULT	2	8	12.4732
MOUTH	783	AA220	AWAOUS	ADULT	2	20	21.0858
MOUTH	412	AA21	AWAOUS	ADULT	2	1	15.2582
MOUTH	787	AA29	AWAOUS	ADULT	2	9	15.625
MOUTH	809	AA215	AWAOUS	ADULT	2	15	14.4917
MOUTH	430	AA28	AWAOUS	ADULT	2	8	17.6887
MOUTH	815	AA219	AWAOUS	ADULT	2	19	20.8265
MOUTH	432	AA25	AWAOUS	ADULT	2	5	18.9099
MOUTH	427	AA220	AWAOUS	ADULT	2	20	17.566
MOUTH	810	AA212	AWAOUS	ADULT	2	12	21.7896
MOUTH	740	AA21	AWAOUS	ADULT	2	1	20.5066
MOUTH	798	AA26	AWAOUS	ADULT	2	6	20.5479
MOUTH	789	AA214	AWAOUS	ADULT	2	14	22.0183
MOUTH	796	AA25	AWAOUS	ADULT	2	5	22.5127
MOUTH	814	AA216	AWAOUS	ADULT	2	16	24.9894
MOUTH	431	AA210	AWAOUS	ADULT	2	10	25.1836
MOUTH	802	AA213	AWAOUS	ADULT	2	13	28.9673
MOUTH	435	AA219	AWAOUS	ADULT	2	19	26.5353
MOUTH	436	AA218	AWAOUS	ADULT	2	18	27.9094
MOUTH	434	AA215	AWAOUS	ADULT	2	15	30.2812
MOUTH	433	AA217	AWAOUS	ADULT	2	17	36.636
MOUTH	791	AA210	AWAOUS	ADULT	2	10	43.2105
MOUTH	790	AA211	AWAOUS	ADULT	2	11	51.2718
MOUTH	777	AA312	AWAOUS	ADULT	3	12	12.1141
MOUTH	780	AA313	AWAOUS	ADULT	3	13	16.9903
MOUTH	784	AA39	AWAOUS	ADULT	3	9	27.7078
MOUTH	428	AA39	AWAOUS	ADULT	3	9	34.8259
MOUTH	776	AA315	AWAOUS	ADULT	3	15	35.8074
MOUTH	386	AA41	AWAOUS	ADULT	4	1	12.5378
MOUTH	399	AA411	AWAOUS	ADULT	4	11	14.5154
MOUTH	354	AA44	AWAOUS	ADULT	4	4	22.7231
MOUTH	408	AA413	AWAOUS	ADULT	4	13	15.2706
MOUTH	403	AA417	AWAOUS	ADULT	4	17	18.0808
MOUTH	397	AA47	AWAOUS	ADULT	4	7	18.0703
MOUTH	401	AA414	AWAOUS	ADULT	4	14	18.7439
MOUTH	398	AA412	AWAOUS	ADULT	4	12	11.3979
MOUTH	404	AA415	AWAOUS	ADULT	4	15	15.3215
MOUTH	345	AA416	AWAOUS	ADULT	4	16	20.6782
MOUTH	405	AA49	AWAOUS	ADULT	4	9	17.9709
MOUTH	347	AA419	AWAOUS	ADULT	4	19	21.4177
MOUTH	400	AA46	AWAOUS	ADULT	4	6	24.4664
MOUTH	372	AA43	AWAOUS	ADULT	4	3	25.1725
MOUTH	374	AA421	AWAOUS	ADULT	4	21	22.5887
MOUTH	358	AA42	AWAOUS	ADULT	4	2	29.6231
MOUTH	364	AA48	AWAOUS	ADULT	4	8	25.7517
MOUTH	402	AA45	AWAOUS	ADULT	4	5	25.3119
MOUTH	394	AA420	AWAOUS	ADULT	4	20	45.1626
MOUTH	564	AA4.117	AWAOUS	ADULT	4.1	17	7.26194
MOUTH	565	AA4.120	AWAOUS	ADULT	4.1	20	6.56455
MOUTH	560	AA4.19	AWAOUS	ADULT	4.1	9	6.94444
MOUTH	562	AA4.1111	AWAOUS	ADULT	4.1	11	13.112
MOUTH	574	AA4.116	AWAOUS	ADULT	4.1	16	14.6301
MOUTH	552	AA4.112	AWAOUS	ADULT	4.1	12	10.9959
MOUTH	573	AA4.115	AWAOUS	ADULT	4.1	15	11.1908
MOUTH	563	AA4.114	AWAOUS	ADULT	4.1	14	11.0171
MOUTH	550	AA4.113	AWAOUS	ADULT	4.1	13	23.378
MOUTH	561	AA4.110	AWAOUS	ADULT	4.1	10	13.4344
MOUTH	559	AA4.18	AWAOUS	ADULT	4.1	8	21.3233
MOUTH	551	AA4.17	AWAOUS	ADULT	4.1	7	16.553
MOUTH	575	AA4.119	AWAOUS	ADULT	4.1	19	10.974
MOUTH	576	AA4.118	AWAOUS	ADULT	4.1	18	22.3577
MOUTH	548	AA4.11	AWAOUS	ADULT	4.1	1	54.6697
MOUTH	323	AA117	AWAOUS	ADULT	1	17	28.3585
MOUTH	614	AL115	LENTIPES	ADULT	1	15	10.38310+H91:H12564345248
MOUTH	609	AL112	LENTIPES	ADULT	1	12	12.7576
MOUTH	425	AL111	LENTIPES	ADULT	1	11	28.3395
MOUTH	774	AL111	LENTIPES	ADULT	1	11	29.4584
MOUTH	416	AL19	LENTIPES	ADULT	1	9	25.9096
MOUTH	424	AL110	LENTIPES	ADULT	1	10	27.0295
MOUTH	773	AL110	LENTIPES	ADULT	1	10	30.5886
MOUTH	761	AL19	LENTIPES	ADULT	1	9	34.9301
MOUTH	423	AL18	LENTIPES	ADULT	1	8	35.8566
MOUTH	772	AL18	LENTIPES	ADULT	1	8	34.099
MOUTH	411	AL14	LENTIPES	ADULT	1	4	58.4853
MOUTH	611	AL24	LENTIPES	ADULT	2	4	37.6918
MOUTH	612	AL25	LENTIPES	ADULT	2	5	43.3344
MOUTH	628	AL26	LENTIPES	ADULT	2	6	51.8051
MOUTH	475	AL34	LENTIPES	ADULT	3	4	8.97666
MOUTH	471	AL31	LENTIPES	ADULT	3	1	12.5072
MOUTH	476	AL33	LENTIPES	ADULT	3	3	73.4973
MOUTH	473	AL32	LENTIPES	ADULT	3	2	27.8092
MOUTH	544	AL310	LENTIPES	ADULT	3	10	53.3981
MOUTH	477	AL36	LENTIPES	ADULT	3	6	69.3069
MOUTH	478	AL35	LENTIPES	ADULT	3	5	71.0227
MOUTH	465	AL39	LENTIPES	ADULT	3	9	88.9328
MOUTH	579	AL3.110	LENTIPES	ADULT	3.1	10	21.4634
MOUTH	586	AL3.14	LENTIPES	ADULT	3.1	4	22.508
MOUTH	580	AL3.19	LENTIPES	ADULT	3.1	9	29.1796
MOUTH	697	AL45	LENTIPES	ADULT	4	5	25.5009
MOUTH	439	AL411	LENTIPES	ADULT	4	11	35.4691
MOUTH	437	AL412	LENTIPES	ADULT	4	12	42.5234
MOUTH	827	AL411	LENTIPES	ADULT	4	11	59.2525
MOUTH	817	AL412	LENTIPES	ADULT	4	12	58.304
MOUTH	706	AL44	LENTIPES	ADULT	4	4	39.1687
MOUTH	707	AL42	LENTIPES	ADULT	4	2	53.7184
MOUTH	832	AL410	LENTIPES	ADULT	4	10	63.6808
MOUTH	805	AL49 (I THINK 9? MAYBE 4?)	LENTIPES	ADULT	4	9	55.9974
MOUTH	600	AL114	LENTIPES	ADULT	1	14	60.3015
MOUTH	539	AS16	SICYOPTERUS	ADULT	1	6	75.7282
MOUTH	599	AS112	SICYOPTERUS	ADULT	0.481	31	86.273
MOUTH	820	AS14	SICYOPTERUS	ADULT	1	4	82.8866
MOUTH	438	AS14	SICYOPTERUS	ADULT	1	4	81.0488
MOUTH	546	AS17	SICYOPTERUS	ADULT	1	7	99.6701
MOUTH	545	AS15	SICYOPTERUS	ADULT	1	5	130.221
MOUTH	806	AS11	SICYOPTERUS	ADULT	1	1	152.047
MOUTH	602	AS3.120	SICYOPTERUS	ADULT	1.004	17	29.148
MOUTH	122	AS3.124	SICYOPTERUS	ADULT	3.1	24	17.8823
MOUTH	124	AS3.121	SICYOPTERUS	ADULT	3.1	21	17.4376
MOUTH	121	AS3.123	SICYOPTERUS	ADULT	3.1	23	21.0646
MOUTH	568	AS3.117	SICYOPTERUS	ADULT	3.1	17	23.766
MOUTH	566	AS3.119	SICYOPTERUS	ADULT	3.1	19	35.1377
MOUTH	125	AS3.129	SICYOPTERUS	ADULT	3.1	29	36.2453
MOUTH	377	AS47	SICYOPTERUS	ADULT	4	7	19.4524
MOUTH	327	AS415	SICYOPTERUS	ADULT	4	15	61.9915
MOUTH	353	AS413	SICYOPTERUS	ADULT	4	13	49.8496
MOUTH	366	AS412	SICYOPTERUS	ADULT	4	12	54.3259
MOUTH	346	AS414	SICYOPTERUS	ADULT	4	14	58.4613
MOUTH	382	AS416	SICYOPTERUS	ADULT	4	16	70.7638
MOUTH	410	AS46	SICYOPTERUS	ADULT	4	6	61.9692
MOUTH	385	AS420	SICYOPTERUS	ADULT	4	20	79.6598
MOUTH	362	AS49	SICYOPTERUS	ADULT	4	9	78.5488
MOUTH	368	AS44	SICYOPTERUS	ADULT	4	4	75.7576
MOUTH	371	AS411	SICYOPTERUS	ADULT	4	11	76.2092
MOUTH	363	AS48	SICYOPTERUS	ADULT	4	8	86.0215
MOUTH	328	AS45	SICYOPTERUS	ADULT	4	5	84.3869
MOUTH	391	AS419	SICYOPTERUS	ADULT	4	19	88.7584
MOUTH	381	AS418	SICYOPTERUS	ADULT	4	18	100.739
MOUTH	331	AS48	SICYOPTERUS	ADULT	4	8	95.4259
MOUTH	365	AS410	SICYOPTERUS	ADULT	4	10	83.364
MOUTH	330	AS42	SICYOPTERUS	ADULT	4	2	102.186
MOUTH	361	AS418	SICYOPTERUS	ADULT	4	18	105.068
MOUTH	324	AS43	SICYOPTERUS	ADULT	4	3	109.806
MOUTH	762	AS55	SICYOPTERUS	ADULT	5	5	65.5623
MOUTH	754	AS59	SICYOPTERUS	ADULT	5	9	83.6013
MOUTH	413	AS57	SICYOPTERUS	ADULT	5	7	142.708
MOUTH	417	AS55	SICYOPTERUS	ADULT	5	5	87.7005
MOUTH	763	AS56	SICYOPTERUS	ADULT	5	6	194.384
MOUTH	414	AS59	SICYOPTERUS	ADULT	5	9	106.75
MOUTH	766	AS54	SICYOPTERUS	ADULT	5	4	92.9593
MOUTH	745	AS57	SICYOPTERUS	ADULT	5	7	96.174
MOUTH	415	AS58	SICYOPTERUS	ADULT	5	8	123.567
MOUTH	419	AS53	SICYOPTERUS	ADULT	5	3	178.994
MOUTH	764	AS53	SICYOPTERUS	ADULT	5	3	198.234
MOUTH	421	AS54	SICYOPTERUS	ADULT	5	4	223.709
MOUTH	418	AS56	SICYOPTERUS	ADULT	5	6	239.678
MOUTH	420	AS51	SICYOPTERUS	ADULT	5	1	295.842
MOUTH	422	AS52	SICYOPTERUS	ADULT	5	2	322.581
MOUTH	765	AS51	SICYOPTERUS	ADULT	5	1	271.187
MOUTH	767	AS52	SICYOPTERUS	ADULT	5	2	356.061
MOUTH	105	AS119	SICYOPTERUS	ADULT	1	19	89.9281
MOUTH	376	AH17	STENOGOBIUS	ADULT	1	7	3.3557
MOUTH	384	AH110	STENOGOBIUS	ADULT	1	10	7.41331
MOUTH	332	AH16	STENOGOBIUS	ADULT	1	6	11.8012
MOUTH	380	AH18	STENOGOBIUS	ADULT	1	8	22.2971
MOUTH	440	AH312	STENOGOBIUS	ADULT	3	12	5.0344
MOUTH	833	AH312	STENOGOBIUS	ADULT	3	12	42.3236
MOUTH	821	AH310	STENOGOBIUS	ADULT	3	10	34.0331
MOUTH	823	AH38	STENOGOBIUS	ADULT	3	8	52
MOUTH	831	AH311	STENOGOBIUS	ADULT	3	11	55.1378
MOUTH	753	AH3.19	STENOGOBIUS	ADULT	3.1	9	9.33333
MOUTH	426	AH3.18	STENOGOBIUS	ADULT	3.1	8	19.717
MOUTH	752	AH3.16	STENOGOBIUS	ADULT	3.1	6	11.8358
MOUTH	590	AH3.111	STENOGOBIUS	ADULT	3.1	11	27.673
MOUTH	775	AH3.18	STENOGOBIUS	ADULT	3.1	8	23.7488
MOUTH	591	AH3.112	STENOGOBIUS	ADULT	3.1	12	35.4331
MOUTH	407	AH411	STENOGOBIUS	ADULT	4	11	4.89168
MOUTH	623	AH412	STENOGOBIUS	ADULT	4	12	15.0698
MOUTH	616	AH418	STENOGOBIUS	ADULT	4	18	10.3932
MOUTH	615	AH417	STENOGOBIUS	ADULT	4	17	10.0812
MOUTH	619	AH416	STENOGOBIUS	ADULT	4	16	11.1874
MOUTH	617	AH415	STENOGOBIUS	ADULT	4	15	13.4959
MOUTH	620	AH413	STENOGOBIUS	ADULT	4	13	12.987
MOUTH	621	AH414	STENOGOBIUS	ADULT	4	14	16.9435
MOUTH	445	AH514	STENOGOBIUS	ADULT	5	14	2.15553
MOUTH	444	AH516	STENOGOBIUS	ADULT	5	16	7.25138
MOUTH	523	AH512	STENOGOBIUS	ADULT	5	12	9.28479
MOUTH	520	AH52	STENOGOBIUS	ADULT	5	2	9.93288
MOUTH	522	AH55	STENOGOBIUS	ADULT	5	5	14.5616
MOUTH	521	AH54	STENOGOBIUS	ADULT	5	4	11.3333
MOUTH	525	AH58	STENOGOBIUS	ADULT	5	8	10.6186
MOUTH	656	AH511	STENOGOBIUS	ADULT	5	11	10.6355
MOUTH	442	AH510	STENOGOBIUS	ADULT	5	10	14.5506
MOUTH	526	AH56	STENOGOBIUS	ADULT	5	6	13.36
MOUTH	527	AH59	STENOGOBIUS	ADULT	5	9	10.9728
MOUTH	519	AH53	STENOGOBIUS	ADULT	5	3	23.3866
MOUTH	441	AH515	STENOGOBIUS	ADULT	5	15	18.851
MOUTH	524	AH57	STENOGOBIUS	ADULT	5	7	12.6345

## Sheet: LIPS of Inchers
Body Part	Order of Analysis	SLIDE ID	Species	Age	Specimen	SLIDE #	Goblet Cell Density
MOUTH	539	AS16	SICYOPTERUS	ADULT	1	6	75.7282
MOUTH	599	AS112	SICYOPTERUS	ADULT	0.481	31	86.273
MOUTH	820	AS14	SICYOPTERUS	ADULT	1	4	82.8866
MOUTH	438	AS14	SICYOPTERUS	ADULT	1	4	81.0488
MOUTH	546	AS17	SICYOPTERUS	ADULT	1	7	99.6701
MOUTH	545	AS15	SICYOPTERUS	ADULT	1	5	130.221
MOUTH	806	AS11	SICYOPTERUS	ADULT	1	1	152.047
MOUTH	602	AS3.120	SICYOPTERUS	ADULT	1.004	17	29.148
MOUTH	122	AS3.124	SICYOPTERUS	ADULT	3.1	24	17.8823
MOUTH	124	AS3.121	SICYOPTERUS	ADULT	3.1	21	17.4376
MOUTH	121	AS3.123	SICYOPTERUS	ADULT	3.1	23	21.0646
MOUTH	568	AS3.117	SICYOPTERUS	ADULT	3.1	17	23.766
MOUTH	566	AS3.119	SICYOPTERUS	ADULT	3.1	19	35.1377
MOUTH	125	AS3.129	SICYOPTERUS	ADULT	3.1	29	36.2453
MOUTH	377	AS47	SICYOPTERUS	ADULT	4	7	19.4524
MOUTH	327	AS415	SICYOPTERUS	ADULT	4	15	61.9915
MOUTH	353	AS413	SICYOPTERUS	ADULT	4	13	49.8496
MOUTH	366	AS412	SICYOPTERUS	ADULT	4	12	54.3259
MOUTH	346	AS414	SICYOPTERUS	ADULT	4	14	58.4613
MOUTH	382	AS416	SICYOPTERUS	ADULT	4	16	70.7638
MOUTH	410	AS46	SICYOPTERUS	ADULT	4	6	61.9692
MOUTH	385	AS420	SICYOPTERUS	ADULT	4	20	79.6598
MOUTH	362	AS49	SICYOPTERUS	ADULT	4	9	78.5488
MOUTH	368	AS44	SICYOPTERUS	ADULT	4	4	75.7576
MOUTH	371	AS411	SICYOPTERUS	ADULT	4	11	76.2092
MOUTH	363	AS48	SICYOPTERUS	ADULT	4	8	86.0215
MOUTH	328	AS45	SICYOPTERUS	ADULT	4	5	84.3869
MOUTH	391	AS419	SICYOPTERUS	ADULT	4	19	88.7584
MOUTH	381	AS418	SICYOPTERUS	ADULT	4	18	100.739
MOUTH	331	AS48	SICYOPTERUS	ADULT	4	8	95.4259
MOUTH	365	AS410	SICYOPTERUS	ADULT	4	10	83.364
MOUTH	330	AS42	SICYOPTERUS	ADULT	4	2	102.186
MOUTH	361	AS418	SICYOPTERUS	ADULT	4	18	105.068
MOUTH	324	AS43	SICYOPTERUS	ADULT	4	3	109.806
MOUTH	762	AS55	SICYOPTERUS	ADULT	5	5	65.5623
MOUTH	754	AS59	SICYOPTERUS	ADULT	5	9	83.6013
MOUTH	413	AS57	SICYOPTERUS	ADULT	5	7	142.708
MOUTH	417	AS55	SICYOPTERUS	ADULT	5	5	87.7005
MOUTH	763	AS56	SICYOPTERUS	ADULT	5	6	194.384
MOUTH	414	AS59	SICYOPTERUS	ADULT	5	9	106.75
MOUTH	766	AS54	SICYOPTERUS	ADULT	5	4	92.9593
MOUTH	745	AS57	SICYOPTERUS	ADULT	5	7	96.174
MOUTH	415	AS58	SICYOPTERUS	ADULT	5	8	123.567
MOUTH	419	AS53	SICYOPTERUS	ADULT	5	3	178.994
MOUTH	764	AS53	SICYOPTERUS	ADULT	5	3	198.234
MOUTH	421	AS54	SICYOPTERUS	ADULT	5	4	223.709
MOUTH	418	AS56	SICYOPTERUS	ADULT	5	6	239.678
MOUTH	420	AS51	SICYOPTERUS	ADULT	5	1	295.842
MOUTH	422	AS52	SICYOPTERUS	ADULT	5	2	322.581
MOUTH	765	AS51	SICYOPTERUS	ADULT	5	1	271.187
MOUTH	767	AS52	SICYOPTERUS	ADULT	5	2	356.061
MOUTH	105	AS119	SICYOPTERUS	ADULT	1	19	89.9281
MOUTH	390	JS117	SICYOPTERUS	JUVENILE	1	17	11.1572
MOUTH	389	JS116	SICYOPTERUS	JUVENILE	1	16	8.9907
MOUTH	356	JS13	SICYOPTERUS	JUVENILE	1	3	14.5478
MOUTH	392	JS112	SICYOPTERUS	JUVENILE	1	12	9.50871
MOUTH	360	JS113	SICYOPTERUS	JUVENILE	1	13	15.5979
MOUTH	339	JS118	SICYOPTERUS	JUVENILE	1	18	17.4326
MOUTH	387	js115	SICYOPTERUS	JUVENILE	1	15	13.6162
MOUTH	359	JS12	SICYOPTERUS	JUVENILE	1	2	19.9796
MOUTH	383	JS111	SICYOPTERUS	JUVENILE	1	11	17.7637
MOUTH	351	JS15	SICYOPTERUS	JUVENILE	1	5	21.3049
MOUTH	357	JS11	SICYOPTERUS	JUVENILE	1	1	22.6129
MOUTH	367	JS16	SICYOPTERUS	JUVENILE	1	6	30.3083
MOUTH	350	JS114	SICYOPTERUS	JUVENILE	1	14	21.8429
MOUTH	329	JS14	SICYOPTERUS	JUVENILE	1	4	30.0133
MOUTH	396	JS18	SICYOPTERUS	JUVENILE	1	8	35.6695
MOUTH	352	JS17	SICYOPTERUS	JUVENILE	1	7	32.9392
MOUTH	379	JS110	SICYOPTERUS	JUVENILE	1	10	27.9484
MOUTH	639	JS29	SICYOPTERUS	JUVENILE	2	9	11.1111
MOUTH	654	JS26	SICYOPTERUS	JUVENILE	2	6	35.8504
MOUTH	649	JS23	SICYOPTERUS	JUVENILE	2	3	21.6038
MOUTH	655	JS27	SICYOPTERUS	JUVENILE	2	7	26.1248
MOUTH	641	JS28	SICYOPTERUS	JUVENILE	2	8	27.5229
MOUTH	646	JS24	SICYOPTERUS	JUVENILE	2	4	29.1971
MOUTH	647	JS25	SICYOPTERUS	JUVENILE	2	5	44.0574
MOUTH	516	JS37	SICYOPTERUS	JUVENILE	3	7	7.82014
MOUTH	642	JS310	SICYOPTERUS	JUVENILE	3	10	12.459
MOUTH	515	JS36	SICYOPTERUS	JUVENILE	3	6	16.6352
MOUTH	513	JS38	SICYOPTERUS	JUVENILE	3	8	18.4672
MOUTH	517	JS315	SICYOPTERUS	JUVENILE	3	15	20.2826
MOUTH	640	JS311	SICYOPTERUS	JUVENILE	3	11	33.837
MOUTH	670	JS49	SICYOPTERUS	JUVENILE	4	9	25.4878
MOUTH	671	JS410	SICYOPTERUS	JUVENILE	4	10	43.9863
MOUTH	533	JS45	SICYOPTERUS	JUVENILE	4	5	41.7258
MOUTH	667	JS48	SICYOPTERUS	JUVENILE	4	8	63.7402
MOUTH	644	JS44	SICYOPTERUS	JUVENILE	4	4	103.01
MOUTH	510	JS58	SICYOPTERUS	JUVENILE	5	8	22.6399
MOUTH	506	JS57	SICYOPTERUS	JUVENILE	5	7	24.4382
MOUTH	500	JS59	SICYOPTERUS	JUVENILE	5	9	26.455
MOUTH	738	JS53	SICYOPTERUS	JUVENILE	5	3	35.3319
MOUTH	499	JS510	SICYOPTERUS	JUVENILE	5	10	37.7337
MOUTH	376	AH17	STENOGOBIUS	ADULT	1	7	3.3557
MOUTH	384	AH110	STENOGOBIUS	ADULT	1	10	7.41331
MOUTH	332	AH16	STENOGOBIUS	ADULT	1	6	11.8012
MOUTH	380	AH18	STENOGOBIUS	ADULT	1	8	22.2971
MOUTH	440	AH312	STENOGOBIUS	ADULT	3	12	5.0344
MOUTH	833	AH312	STENOGOBIUS	ADULT	3	12	42.3236
MOUTH	821	AH310	STENOGOBIUS	ADULT	3	10	34.0331
MOUTH	823	AH38	STENOGOBIUS	ADULT	3	8	52
MOUTH	831	AH311	STENOGOBIUS	ADULT	3	11	55.1378
MOUTH	753	AH3.19	STENOGOBIUS	ADULT	3.1	9	9.33333
MOUTH	426	AH3.18	STENOGOBIUS	ADULT	3.1	8	19.717
MOUTH	752	AH3.16	STENOGOBIUS	ADULT	3.1	6	11.8358
MOUTH	590	AH3.111	STENOGOBIUS	ADULT	3.1	11	27.673
MOUTH	775	AH3.18	STENOGOBIUS	ADULT	3.1	8	23.7488
MOUTH	591	AH3.112	STENOGOBIUS	ADULT	3.1	12	35.4331
MOUTH	407	AH411	STENOGOBIUS	ADULT	4	11	4.89168
MOUTH	623	AH412	STENOGOBIUS	ADULT	4	12	15.0698
MOUTH	616	AH418	STENOGOBIUS	ADULT	4	18	10.3932
MOUTH	615	AH417	STENOGOBIUS	ADULT	4	17	10.0812
MOUTH	619	AH416	STENOGOBIUS	ADULT	4	16	11.1874
MOUTH	617	AH415	STENOGOBIUS	ADULT	4	15	13.4959
MOUTH	620	AH413	STENOGOBIUS	ADULT	4	13	12.987
MOUTH	621	AH414	STENOGOBIUS	ADULT	4	14	16.9435
MOUTH	445	AH514	STENOGOBIUS	ADULT	5	14	2.15553
MOUTH	444	AH516	STENOGOBIUS	ADULT	5	16	7.25138
MOUTH	523	AH512	STENOGOBIUS	ADULT	5	12	9.28479
MOUTH	520	AH52	STENOGOBIUS	ADULT	5	2	9.93288
MOUTH	522	AH55	STENOGOBIUS	ADULT	5	5	14.5616
MOUTH	521	AH54	STENOGOBIUS	ADULT	5	4	11.3333
MOUTH	525	AH58	STENOGOBIUS	ADULT	5	8	10.6186
MOUTH	656	AH511	STENOGOBIUS	ADULT	5	11	10.6355
MOUTH	442	AH510	STENOGOBIUS	ADULT	5	10	14.5506
MOUTH	526	AH56	STENOGOBIUS	ADULT	5	6	13.36
MOUTH	527	AH59	STENOGOBIUS	ADULT	5	9	10.9728
MOUTH	519	AH53	STENOGOBIUS	ADULT	5	3	23.3866
MOUTH	441	AH515	STENOGOBIUS	ADULT	5	15	18.851
MOUTH	524	AH57	STENOGOBIUS	ADULT	5	7	12.6345
MOUTH	463	JH113	STENOGOBIUS	JUVENILE	1	13	4.45434
MOUTH	474	JH113	STENOGOBIUS	JUVENILE	1	13	5.71429
MOUTH	451	JH18	STENOGOBIUS	JUVENILE	1	8	6.28952
MOUTH	449	JH19	STENOGOBIUS	JUVENILE	1	9	12.262
MOUTH	705	JH211	STENOGOBIUS	JUVENILE	2	11	5.42299
MOUTH	702	JH213	STENOGOBIUS	JUVENILE	2	13	15.3257
MOUTH	481	JH319	STENOGOBIUS	JUVENILE	3	19	29.7834
MOUTH	497	JH37	STENOGOBIUS	JUVENILE	3	7	50.5952
SUCKER	95	AA19	AWAOUS	ADULT	1	9	16.1536
SUCKER	70	AA110	AWAOUS	ADULT	1	10	35.8974
SUCKER	67	AA16	AWAOUS	ADULT	1	6	41.9107
SUCKER	74	AA17	AWAOUS	ADULT	1	7	74.7664
SUCKER	92	AA211	AWAOUS	ADULT	2	11	10.5253
SUCKER	86	AA29	AWAOUS	ADULT	2	9	9.96184
SUCKER	82	AA22	AWAOUS	ADULT	2	2	15.6748
SUCKER	73	AA23	AWAOUS	ADULT	2	3	16.6
SUCKER	66	AA28	AWAOUS	ADULT	2	8	23.1716
SUCKER	81	AA25	AWAOUS	ADULT	2	5	18.5231
SUCKER	65	AA27	AWAOUS	ADULT	2	7	46.7607
SUCKER	196	AA31	AWAOUS	ADULT	3	1	0.051538
SUCKER	204	AA38	AWAOUS	ADULT	3	8	15.3459
SUCKER	209	AA32	AWAOUS	ADULT	3	2	11.6438
SUCKER	211	AA35	AWAOUS	ADULT	3	5	23.1651
SUCKER	212	AA36	AWAOUS	ADULT	3	6	29.6983
SUCKER	203	AA39	AWAOUS	ADULT	3	9	23.1054
SUCKER	732	AA411	AWAOUS	ADULT	4	11	15.7757
SUCKER	57	AA46	AWAOUS	ADULT	4	6	16.6193
SUCKER	31	AA48	AWAOUS	ADULT	4	8	10.272
SUCKER	55	AA49	AWAOUS	ADULT	4	9	16.9414
SUCKER	15	AA41	AWAOUS	ADULT	4	1	44.1426
SUCKER	733	AA410	AWAOUS	ADULT	4	10	0.0989048
SUCKER	80	AL15	LENTIPES	ADULT	1	5	63.2675
SUCKER	269	AL16	LENTIPES	ADULT	1	6	20.7523
SUCKER	263	AL110	LENTIPES	ADULT	1	10	24.4894
SUCKER	261	AL111	LENTIPES	ADULT	1	11	21.0643
SUCKER	258	AL19	LENTIPES	ADULT	1	9	23.7653
SUCKER	51	AL12	LENTIPES	ADULT	1	2	31.3817
SUCKER	50	AL13	LENTIPES	ADULT	1	3	42.9165
SUCKER	61	AL110	LENTIPES	ADULT	1	10	35.3651
SUCKER	64	AL18	LENTIPES	ADULT	1	8	62.3729
SUCKER	60	AL14	LENTIPES	ADULT	1	4	51.1432
SUCKER	63	AL17	LENTIPES	ADULT	1	7	84.017
SUCKER	52	AL11	LENTIPES	ADULT	1	1	64.7045
SUCKER	85	AL16	LENTIPES	ADULT	1	6	94.3776
SUCKER	287	AL216	LENTIPES	ADULT	2	16	49.0956
SUCKER	293	AL22	LENTIPES	ADULT	2	2	39.312
SUCKER	295	AL23	LENTIPES	ADULT	2	3	49.1074
SUCKER	282	AL217	LENTIPES	ADULT	2	17	48.8213
SUCKER	274	AL215	LENTIPES	ADULT	2	15	61.0549
SUCKER	294	AL26	LENTIPES	ADULT	2	6	53.1136
SUCKER	290	AL24	LENTIPES	ADULT	2	4	51.8325
SUCKER	292	AL25	LENTIPES	ADULT	2	5	55.4723
SUCKER	286	AL212	LENTIPES	ADULT	2	12	74.5157
SUCKER	284	AL213	LENTIPES	ADULT	2	13	78.3883
SUCKER	179	AL36	LENTIPES	ADULT	3	6	23.1103
SUCKER	297	AL39	LENTIPES	ADULT	3	9	34.3284
SUCKER	176	AL35	LENTIPES	ADULT	3	5	39.1061
SUCKER	296	AL310	LENTIPES	ADULT	3	10	56.5359
SUCKER	314	AL312	LENTIPES	ADULT	3	12	70.9034
SUCKER	311	AL317	LENTIPES	ADULT	3	17	62.436
SUCKER	315	AL313	LENTIPES	ADULT	3	13	104.99
SUCKER	312	AL314	LENTIPES	ADULT	3	14	85.3875
SUCKER	313	AL311	LENTIPES	ADULT	3	11	65.2601
SUCKER	308	AL316	LENTIPES	ADULT	3	16	89.232
SUCKER	316	AL315	LENTIPES	ADULT	3	15	74.3642
SUCKER	185	AL318	LENTIPES	ADULT	3	18	70.8228
SUCKER	317	AL47	LENTIPES	ADULT	4	7	38.7658
SUCKER	221	AL418	LENTIPES	ADULT	4	18	55.1618
SUCKER	318	al46	LENTIPES	ADULT	4	6	45.0387
SUCKER	192	AL412	LENTIPES	ADULT	4	12	87.8699
SUCKER	232	AL421	LENTIPES	ADULT	4	21	63.5741
SUCKER	319	AL45	LENTIPES	ADULT	4	5	62.8571
SUCKER	222	AL417	LENTIPES	ADULT	4	17	59.9947
SUCKER	224	AL419	LENTIPES	ADULT	4	19	117.768
SUCKER	190	AL411	LENTIPES	ADULT	4	11	97.4716
SUCKER	191	AL416	LENTIPES	ADULT	4	16	98.4836
SUCKER	226	AL420	LENTIPES	ADULT	4	20	73.4408
SUCKER	225	AL415	LENTIPES	ADULT	4	15	81.1024
SUCKER	223	AL414	LENTIPES	ADULT	4	14	84.2338
SUCKER	183	AL410	LENTIPES	ADULT	4	10	98.1682
SUCKER	184	AL49	LENTIPES	ADULT	4	9	124.446
SUCKER	177	AL37	LENTIPES	ADULT	3	7	32.7273
SUCKER	34	AS19	SICYOPTERUS	ADULT	1	9	20.9447
SUCKER	93	AS16	SICYOPTERUS	ADULT	1	6	80.7692
SUCKER	722	AS312	SICYOPTERUS	ADULT	3	12	37.6766
SUCKER	75	AS44	SICYOPTERUS	ADULT	4	4	89.7351
SUCKER	84	AS47	SICYOPTERUS	ADULT	4	7	93.6175
SUCKER	162	AS514	SICYOPTERUS	ADULT	5	14	67.7762
SUCKER	46	AS56	SICYOPTERUS	ADULT	5	6	99.7256
SUCKER	207	AS513	SICYOPTERUS	ADULT	5	13	45.2867
SUCKER	27	AS52	SICYOPTERUS	ADULT	5	2	43.5967
SUCKER	215	AS52	SICYOPTERUS	ADULT	5	2	69.1244
SUCKER	216	AS51	SICYOPTERUS	ADULT	5	1	69.26
SUCKER	198	AS510	SICYOPTERUS	ADULT	5	10	75.616
SUCKER	200	AS512	SICYOPTERUS	ADULT	5	12	65.2777
SUCKER	47	AS510	SICYOPTERUS	ADULT	5	10	111.149
SUCKER	214	AS56	SICYOPTERUS	ADULT	5	6	82.5997
SUCKER	199	AS511	SICYOPTERUS	ADULT	5	11	78.4059
SUCKER	54	AS53	SICYOPTERUS	ADULT	5	3	119.856
SUCKER	30	AS54	SICYOPTERUS	ADULT	5	4	149.068
SUCKER	219	AS54	SICYOPTERUS	ADULT	5	4	108.738
SUCKER	218	AS53	SICYOPTERUS	ADULT	5	3	147.437
SUCKER	217	AS55	SICYOPTERUS	ADULT	5	5	93.0612
SUCKER	45	AS59	SICYOPTERUS	ADULT	5	9	147.551
SUCKER	29	AS55	SICYOPTERUS	ADULT	5	5	96.3349
SUCKER	201	AS59	SICYOPTERUS	ADULT	5	9	132.487
SUCKER	48	AS58	SICYOPTERUS	ADULT	5	8	122.049
SUCKER	202	AS58	SICYOPTERUS	ADULT	5	8	0
SUCKER	36	AS43	SICYOPTERUS	ADULT	4	3	45.8989
SUCKER	172	JS18	SICYOPTERUS	JUVENILE	1	8	42.1757
SUCKER	278	JS14	SICYOPTERUS	JUVENILE	1	4	37.4703
SUCKER	220	JS17	SICYOPTERUS	JUVENILE	1	7	39.7094
SUCKER	281	JS13	SICYOPTERUS	JUVENILE	1	3	47.2099
SUCKER	194	JS15	SICYOPTERUS	JUVENILE	1	5	60.5565
SUCKER	213	JS110	SICYOPTERUS	JUVENILE	1	10	70.7457
SUCKER	193	JS16	SICYOPTERUS	JUVENILE	1	6	74.4017
SUCKER	171	JS19	SICYOPTERUS	JUVENILE	1	9	123.796
SUCKER	142	JS21	SICYOPTERUS	JUVENILE	2	1	15.3349
SUCKER	134	JS23	SICYOPTERUS	JUVENILE	2	3	33.5095
SUCKER	141	JS22	SICYOPTERUS	JUVENILE	2	2	21.5666
SUCKER	140	JS26	SICYOPTERUS	JUVENILE	2	6	16.2665
SUCKER	139	JS27	SICYOPTERUS	JUVENILE	2	7	22.0261
SUCKER	151	JS24	SICYOPTERUS	JUVENILE	2	4	26.6
SUCKER	157	JS28	SICYOPTERUS	JUVENILE	2	8	23.4158
SUCKER	156	JS25	SICYOPTERUS	JUVENILE	2	5	27.5497
SUCKER	153	JS32	SICYOPTERUS	JUVENILE	3	2	21.6138
SUCKER	144	JS44	SICYOPTERUS	JUVENILE	4	4	21.0956
SUCKER	145	JS45	SICYOPTERUS	JUVENILE	4	5	24.4923
SUCKER	164	JS47	SICYOPTERUS	JUVENILE	4	7	51.1112
SUCKER	163	JS46	SICYOPTERUS	JUVENILE	4	6	60.5168
SUCKER	1	JS42	SICYOPTERUS	JUVENILE	4	2	76.7771
SUCKER	256	JS519	SICYOPTERUS	JUVENILE	5	19	31.8841
SUCKER	167	JS34	SICYOPTERUS	JUVENILE	3	4	65.0436
SUCKER	228	AH14	STENOGOBIUS	ADULT	1	4	6.99301
SUCKER	230	AH12	STENOGOBIUS	ADULT	1	2	7.05467
SUCKER	237	AH19	STENOGOBIUS	ADULT	1	9	12.8314
SUCKER	39	AH213	STENOGOBIUS	ADULT	2	13	8.40296
SUCKER	234	AH52	STENOGOBIUS	ADULT	5	2	5.19347
SUCKER	244	AH53	STENOGOBIUS	ADULT	5	3	18.1765
SUCKER	235	AH51	STENOGOBIUS	ADULT	5	1	14.9972
SUCKER	246	AH59	STENOGOBIUS	ADULT	5	9	4.78361
SUCKER	241	AH511	STENOGOBIUS	ADULT	5	11	18.8256
SUCKER	243	AH512	STENOGOBIUS	ADULT	5	12	14.7169
SUCKER	239	AH56	STENOGOBIUS	ADULT	5	6	30.8989
SUCKER	138	JH15	STENOGOBIUS	JUVENILE	1	5	5.05051
SUCKER	126	JH19	STENOGOBIUS	JUVENILE	1	9	8.88832
SUCKER	132	JH17	STENOGOBIUS	JUVENILE	1	7	6.07156
SUCKER	129	JH111	STENOGOBIUS	JUVENILE	1	11	5.45589
SUCKER	168	JH14	STENOGOBIUS	JUVENILE	1	4	24.3902
SUCKER	137	JH16	STENOGOBIUS	JUVENILE	1	6	37.037
SUCKER	166	JH22	STENOGOBIUS	JUVENILE	2	2	9.78254
SUCKER	149	JH21	STENOGOBIUS	JUVENILE	2	1	13.824
SUCKER	150	JH34	STENOGOBIUS	JUVENILE	3	4	2.95938
SUCKER	136	JH32	STENOGOBIUS	JUVENILE	3	2	7.10372
SUCKER	127	JH31	STENOGOBIUS	JUVENILE	3	1	8.85533
SUCKER	135	JH33	STENOGOBIUS	JUVENILE	3	3	8.94565
SUCKER	276	JH412	STENOGOBIUS	JUVENILE	4	12	8.64045
SUCKER	277	JH413	STENOGOBIUS	JUVENILE	4	13	21.4809
SUCKER	252	JH47	STENOGOBIUS	JUVENILE	4	7	25.1397
SUCKER	251	JH44	STENOGOBIUS	JUVENILE	4	4	18.1157
SUCKER	273	JH49	STENOGOBIUS	JUVENILE	4	9	36.3329
SUCKER	268	JH415	STENOGOBIUS	JUVENILE	4	15	24.478
SUCKER	35	JH53	STENOGOBIUS	JUVENILE	5	3	16.001
SUCKER	173	JH110	STENOGOBIUS	JUVENILE	1	10	8.54701
SUCKER	133	JH13	STENOGOBIUS	JUVENILE	1	3	16.037
SUCKER	275	JH411	STENOGOBIUS	JUVENILE	4	11	13.4529

## Sheet: Suckers by species
Body Part	Order of Analysis	SLIDE ID	Species	Age	Specimen	SLIDE #	Goblet Cell Density
SUCKER	34	AS19	SICYOPTERUS	ADULT	1	9	20.9447
SUCKER	93	AS16	SICYOPTERUS	ADULT	1	6	80.7692
SUCKER	722	AS312	SICYOPTERUS	ADULT	3	12	37.6766
SUCKER	75	AS44	SICYOPTERUS	ADULT	4	4	89.7351
SUCKER	84	AS47	SICYOPTERUS	ADULT	4	7	93.6175
SUCKER	162	AS514	SICYOPTERUS	ADULT	5	14	67.7762
SUCKER	46	AS56	SICYOPTERUS	ADULT	5	6	99.7256
SUCKER	207	AS513	SICYOPTERUS	ADULT	5	13	45.2867
SUCKER	27	AS52	SICYOPTERUS	ADULT	5	2	43.5967
SUCKER	215	AS52	SICYOPTERUS	ADULT	5	2	69.1244
SUCKER	216	AS51	SICYOPTERUS	ADULT	5	1	69.26
SUCKER	198	AS510	SICYOPTERUS	ADULT	5	10	75.616
SUCKER	200	AS512	SICYOPTERUS	ADULT	5	12	65.2777
SUCKER	47	AS510	SICYOPTERUS	ADULT	5	10	111.149
SUCKER	214	AS56	SICYOPTERUS	ADULT	5	6	82.5997
SUCKER	199	AS511	SICYOPTERUS	ADULT	5	11	78.4059
SUCKER	54	AS53	SICYOPTERUS	ADULT	5	3	119.856
SUCKER	30	AS54	SICYOPTERUS	ADULT	5	4	149.068
SUCKER	219	AS54	SICYOPTERUS	ADULT	5	4	108.738
SUCKER	218	AS53	SICYOPTERUS	ADULT	5	3	147.437
SUCKER	217	AS55	SICYOPTERUS	ADULT	5	5	93.0612
SUCKER	45	AS59	SICYOPTERUS	ADULT	5	9	147.551
SUCKER	29	AS55	SICYOPTERUS	ADULT	5	5	96.3349
SUCKER	201	AS59	SICYOPTERUS	ADULT	5	9	132.487
SUCKER	48	AS58	SICYOPTERUS	ADULT	5	8	122.049
SUCKER	202	AS58	SICYOPTERUS	ADULT	5	8	0
SUCKER	36	AS43	SICYOPTERUS	ADULT	4	3	45.8989
SUCKER	172	JS18	SICYOPTERUS	JUVENILE	1	8	42.1757
SUCKER	278	JS14	SICYOPTERUS	JUVENILE	1	4	37.4703
SUCKER	220	JS17	SICYOPTERUS	JUVENILE	1	7	39.7094
SUCKER	281	JS13	SICYOPTERUS	JUVENILE	1	3	47.2099
SUCKER	194	JS15	SICYOPTERUS	JUVENILE	1	5	60.5565
SUCKER	213	JS110	SICYOPTERUS	JUVENILE	1	10	70.7457
SUCKER	193	JS16	SICYOPTERUS	JUVENILE	1	6	74.4017
SUCKER	171	JS19	SICYOPTERUS	JUVENILE	1	9	123.796
SUCKER	142	JS21	SICYOPTERUS	JUVENILE	2	1	15.3349
SUCKER	134	JS23	SICYOPTERUS	JUVENILE	2	3	33.5095
SUCKER	141	JS22	SICYOPTERUS	JUVENILE	2	2	21.5666
SUCKER	140	JS26	SICYOPTERUS	JUVENILE	2	6	16.2665
SUCKER	139	JS27	SICYOPTERUS	JUVENILE	2	7	22.0261
SUCKER	151	JS24	SICYOPTERUS	JUVENILE	2	4	26.6
SUCKER	157	JS28	SICYOPTERUS	JUVENILE	2	8	23.4158
SUCKER	156	JS25	SICYOPTERUS	JUVENILE	2	5	27.5497
SUCKER	153	JS32	SICYOPTERUS	JUVENILE	3	2	21.6138
SUCKER	144	JS44	SICYOPTERUS	JUVENILE	4	4	21.0956
SUCKER	145	JS45	SICYOPTERUS	JUVENILE	4	5	24.4923
SUCKER	164	JS47	SICYOPTERUS	JUVENILE	4	7	51.1112
SUCKER	163	JS46	SICYOPTERUS	JUVENILE	4	6	60.5168
SUCKER	1	JS42	SICYOPTERUS	JUVENILE	4	2	76.7771
SUCKER	256	JS519	SICYOPTERUS	JUVENILE	5	19	31.8841
SUCKER	167	JS34	SICYOPTERUS	JUVENILE	3	4	65.0436
SUCKER	228	AH14	STENOGOBIUS	ADULT	1	4	6.99301
SUCKER	230	AH12	STENOGOBIUS	ADULT	1	2	7.05467
SUCKER	237	AH19	STENOGOBIUS	ADULT	1	9	12.8314
SUCKER	39	AH213	STENOGOBIUS	ADULT	2	13	8.40296
SUCKER	234	AH52	STENOGOBIUS	ADULT	5	2	5.19347
SUCKER	244	AH53	STENOGOBIUS	ADULT	5	3	18.1765
SUCKER	235	AH51	STENOGOBIUS	ADULT	5	1	14.9972
SUCKER	246	AH59	STENOGOBIUS	ADULT	5	9	4.78361
SUCKER	241	AH511	STENOGOBIUS	ADULT	5	11	18.8256
SUCKER	243	AH512	STENOGOBIUS	ADULT	5	12	14.7169
SUCKER	239	AH56	STENOGOBIUS	ADULT	5	6	30.8989
SUCKER	138	JH15	STENOGOBIUS	JUVENILE	1	5	5.05051
SUCKER	126	JH19	STENOGOBIUS	JUVENILE	1	9	8.88832
SUCKER	132	JH17	STENOGOBIUS	JUVENILE	1	7	6.07156
SUCKER	129	JH111	STENOGOBIUS	JUVENILE	1	11	5.45589
SUCKER	168	JH14	STENOGOBIUS	JUVENILE	1	4	24.3902
SUCKER	137	JH16	STENOGOBIUS	JUVENILE	1	6	37.037
SUCKER	166	JH22	STENOGOBIUS	JUVENILE	2	2	9.78254
SUCKER	149	JH21	STENOGOBIUS	JUVENILE	2	1	13.824
SUCKER	150	JH34	STENOGOBIUS	JUVENILE	3	4	2.95938
SUCKER	136	JH32	STENOGOBIUS	JUVENILE	3	2	7.10372
SUCKER	127	JH31	STENOGOBIUS	JUVENILE	3	1	8.85533
SUCKER	135	JH33	STENOGOBIUS	JUVENILE	3	3	8.94565
SUCKER	276	JH412	STENOGOBIUS	JUVENILE	4	12	8.64045
SUCKER	277	JH413	STENOGOBIUS	JUVENILE	4	13	21.4809
SUCKER	252	JH47	STENOGOBIUS	JUVENILE	4	7	25.1397
SUCKER	251	JH44	STENOGOBIUS	JUVENILE	4	4	18.1157
SUCKER	273	JH49	STENOGOBIUS	JUVENILE	4	9	36.3329
SUCKER	268	JH415	STENOGOBIUS	JUVENILE	4	15	24.478
SUCKER	35	JH53	STENOGOBIUS	JUVENILE	5	3	16.001
SUCKER	173	JH110	STENOGOBIUS	JUVENILE	1	10	8.54701
SUCKER	133	JH13	STENOGOBIUS	JUVENILE	1	3	16.037
SUCKER	275	JH411	STENOGOBIUS	JUVENILE	4	11	13.4529

## Sheet: Suckers by ontogeny
Body Part	Order of Analysis	SLIDE ID	Species	Age	Specimen	SLIDE #	Goblet Cell Density
MOUTH	691	AA11	AWAOUS	ADULT	1	1	0.237197
MOUTH	320	AA116	AWAOUS	ADULT	1	16	18.4894
MOUTH	336	AA14	AWAOUS	ADULT	1	4	18.918
MOUTH	355	AA17	AWAOUS	ADULT	1	7	26.9497
MOUTH	338	AA15	AWAOUS	ADULT	1	5	18.4049
MOUTH	344	AA114	AWAOUS	ADULT	1	14	20.1189
MOUTH	395	AA118	AWAOUS	ADULT	1	18	22.7397
MOUTH	409	AA122	AWAOUS	ADULT	1	22	21.327
MOUTH	326	AA119	AWAOUS	ADULT	1	19	16.9052
MOUTH	370	AA112	AWAOUS	ADULT	1	12	26.5261
MOUTH	375	AA111	AWAOUS	ADULT	1	11	21.4487
MOUTH	342	AA19	AWAOUS	ADULT	1	9	16.9672
MOUTH	337	AA16	AWAOUS	ADULT	1	6	21.5987
MOUTH	343	AA18	AWAOUS	ADULT	1	8	24.137
MOUTH	388	AA110	AWAOUS	ADULT	1	10	22.8474
MOUTH	333	AA11	AWAOUS	ADULT	1	1	82.4932
MOUTH	322	AA115	AWAOUS	ADULT	1	15	22.7195
MOUTH	335	AA13	AWAOUS	ADULT	1	3	25.9855
MOUTH	321	AA113	AWAOUS	ADULT	1	13	25.3369
MOUTH	348	aa121	AWAOUS	ADULT	1	21	31.6399
MOUTH	369	AA120	AWAOUS	ADULT	1	20	33.9984
MOUTH	334	AA12	AWAOUS	ADULT	1	2	77.8722
MOUTH	816	AA218	AWAOUS	ADULT	2	18	17.85
MOUTH	785	AA27	AWAOUS	ADULT	2	7	10.1858
MOUTH	429	AA27	AWAOUS	ADULT	2	7	12.4004
MOUTH	801	AA217	AWAOUS	ADULT	2	17	18.9882
MOUTH	786	AA28	AWAOUS	ADULT	2	8	12.4732
MOUTH	783	AA220	AWAOUS	ADULT	2	20	21.0858
MOUTH	412	AA21	AWAOUS	ADULT	2	1	15.2582
MOUTH	787	AA29	AWAOUS	ADULT	2	9	15.625
MOUTH	809	AA215	AWAOUS	ADULT	2	15	14.4917
MOUTH	430	AA28	AWAOUS	ADULT	2	8	17.6887
MOUTH	815	AA219	AWAOUS	ADULT	2	19	20.8265
MOUTH	432	AA25	AWAOUS	ADULT	2	5	18.9099
MOUTH	427	AA220	AWAOUS	ADULT	2	20	17.566
MOUTH	810	AA212	AWAOUS	ADULT	2	12	21.7896
MOUTH	740	AA21	AWAOUS	ADULT	2	1	20.5066
MOUTH	798	AA26	AWAOUS	ADULT	2	6	20.5479
MOUTH	789	AA214	AWAOUS	ADULT	2	14	22.0183
MOUTH	796	AA25	AWAOUS	ADULT	2	5	22.5127
MOUTH	814	AA216	AWAOUS	ADULT	2	16	24.9894
MOUTH	431	AA210	AWAOUS	ADULT	2	10	25.1836
MOUTH	802	AA213	AWAOUS	ADULT	2	13	28.9673
MOUTH	435	AA219	AWAOUS	ADULT	2	19	26.5353
MOUTH	436	AA218	AWAOUS	ADULT	2	18	27.9094
MOUTH	434	AA215	AWAOUS	ADULT	2	15	30.2812
MOUTH	433	AA217	AWAOUS	ADULT	2	17	36.636
MOUTH	791	AA210	AWAOUS	ADULT	2	10	43.2105
MOUTH	790	AA211	AWAOUS	ADULT	2	11	51.2718
MOUTH	777	AA312	AWAOUS	ADULT	3	12	12.1141
MOUTH	780	AA313	AWAOUS	ADULT	3	13	16.9903
MOUTH	784	AA39	AWAOUS	ADULT	3	9	27.7078
MOUTH	428	AA39	AWAOUS	ADULT	3	9	34.8259
MOUTH	776	AA315	AWAOUS	ADULT	3	15	35.8074
MOUTH	386	AA41	AWAOUS	ADULT	4	1	12.5378
MOUTH	399	AA411	AWAOUS	ADULT	4	11	14.5154
MOUTH	354	AA44	AWAOUS	ADULT	4	4	22.7231
MOUTH	408	AA413	AWAOUS	ADULT	4	13	15.2706
MOUTH	403	AA417	AWAOUS	ADULT	4	17	18.0808
MOUTH	397	AA47	AWAOUS	ADULT	4	7	18.0703
MOUTH	401	AA414	AWAOUS	ADULT	4	14	18.7439
MOUTH	398	AA412	AWAOUS	ADULT	4	12	11.3979
MOUTH	404	AA415	AWAOUS	ADULT	4	15	15.3215
MOUTH	345	AA416	AWAOUS	ADULT	4	16	20.6782
MOUTH	405	AA49	AWAOUS	ADULT	4	9	17.9709
MOUTH	347	AA419	AWAOUS	ADULT	4	19	21.4177
MOUTH	400	AA46	AWAOUS	ADULT	4	6	24.4664
MOUTH	372	AA43	AWAOUS	ADULT	4	3	25.1725
MOUTH	374	AA421	AWAOUS	ADULT	4	21	22.5887
MOUTH	358	AA42	AWAOUS	ADULT	4	2	29.6231
MOUTH	364	AA48	AWAOUS	ADULT	4	8	25.7517
MOUTH	402	AA45	AWAOUS	ADULT	4	5	25.3119
MOUTH	394	AA420	AWAOUS	ADULT	4	20	45.1626
MOUTH	564	AA4.117	AWAOUS	ADULT	4.1	17	7.26194
MOUTH	565	AA4.120	AWAOUS	ADULT	4.1	20	6.56455
MOUTH	560	AA4.19	AWAOUS	ADULT	4.1	9	6.94444
MOUTH	562	AA4.1111	AWAOUS	ADULT	4.1	11	13.112
MOUTH	574	AA4.116	AWAOUS	ADULT	4.1	16	14.6301
MOUTH	552	AA4.112	AWAOUS	ADULT	4.1	12	10.9959
MOUTH	573	AA4.115	AWAOUS	ADULT	4.1	15	11.1908
MOUTH	563	AA4.114	AWAOUS	ADULT	4.1	14	11.0171
MOUTH	550	AA4.113	AWAOUS	ADULT	4.1	13	23.378
MOUTH	561	AA4.110	AWAOUS	ADULT	4.1	10	13.4344
MOUTH	559	AA4.18	AWAOUS	ADULT	4.1	8	21.3233
MOUTH	551	AA4.17	AWAOUS	ADULT	4.1	7	16.553
MOUTH	575	AA4.119	AWAOUS	ADULT	4.1	19	10.974
MOUTH	576	AA4.118	AWAOUS	ADULT	4.1	18	22.3577
MOUTH	548	AA4.11	AWAOUS	ADULT	4.1	1	54.6697
MOUTH	323	AA117	AWAOUS	ADULT	1	17	28.3585
MOUTH	614	AL115	LENTIPES	ADULT	1	15	10.3831
MOUTH	609	AL112	LENTIPES	ADULT	1	12	12.7576
MOUTH	425	AL111	LENTIPES	ADULT	1	11	28.3395
MOUTH	774	AL111	LENTIPES	ADULT	1	11	29.4584
MOUTH	416	AL19	LENTIPES	ADULT	1	9	25.9096
MOUTH	424	AL110	LENTIPES	ADULT	1	10	27.0295
MOUTH	773	AL110	LENTIPES	ADULT	1	10	30.5886
MOUTH	761	AL19	LENTIPES	ADULT	1	9	34.9301
MOUTH	423	AL18	LENTIPES	ADULT	1	8	35.8566
MOUTH	772	AL18	LENTIPES	ADULT	1	8	34.099
MOUTH	411	AL14	LENTIPES	ADULT	1	4	58.4853
MOUTH	611	AL24	LENTIPES	ADULT	2	4	37.6918
MOUTH	612	AL25	LENTIPES	ADULT	2	5	43.3344
MOUTH	628	AL26	LENTIPES	ADULT	2	6	51.8051
MOUTH	475	AL34	LENTIPES	ADULT	3	4	8.97666
MOUTH	471	AL31	LENTIPES	ADULT	3	1	12.5072
MOUTH	476	AL33	LENTIPES	ADULT	3	3	73.4973
MOUTH	473	AL32	LENTIPES	ADULT	3	2	27.8092
MOUTH	544	AL310	LENTIPES	ADULT	3	10	53.3981
MOUTH	477	AL36	LENTIPES	ADULT	3	6	69.3069
MOUTH	478	AL35	LENTIPES	ADULT	3	5	71.0227
MOUTH	465	AL39	LENTIPES	ADULT	3	9	88.9328
MOUTH	579	AL3.110	LENTIPES	ADULT	3.1	10	21.4634
MOUTH	586	AL3.14	LENTIPES	ADULT	3.1	4	22.508
MOUTH	580	AL3.19	LENTIPES	ADULT	3.1	9	29.1796
MOUTH	697	AL45	LENTIPES	ADULT	4	5	25.5009
MOUTH	439	AL411	LENTIPES	ADULT	4	11	35.4691
MOUTH	437	AL412	LENTIPES	ADULT	4	12	42.5234
MOUTH	827	AL411	LENTIPES	ADULT	4	11	59.2525
MOUTH	817	AL412	LENTIPES	ADULT	4	12	58.304
MOUTH	706	AL44	LENTIPES	ADULT	4	4	39.1687
MOUTH	707	AL42	LENTIPES	ADULT	4	2	53.7184
MOUTH	832	AL410	LENTIPES	ADULT	4	10	63.6808
MOUTH	805	AL49 (I THINK 9? MAYBE 4?)	LENTIPES	ADULT	4	9	55.9974
MOUTH	600	AL114	LENTIPES	ADULT	1	14	60.3015
MOUTH	539	AS16	SICYOPTERUS	ADULT	1	6	75.7282
MOUTH	599	AS112	SICYOPTERUS	ADULT	0.481	31	86.273
MOUTH	820	AS14	SICYOPTERUS	ADULT	1	4	82.8866
MOUTH	438	AS14	SICYOPTERUS	ADULT	1	4	81.0488
MOUTH	546	AS17	SICYOPTERUS	ADULT	1	7	99.6701
MOUTH	545	AS15	SICYOPTERUS	ADULT	1	5	130.221
MOUTH	806	AS11	SICYOPTERUS	ADULT	1	1	152.047
MOUTH	602	AS3.120	SICYOPTERUS	ADULT	1.004	17	29.148
MOUTH	122	AS3.124	SICYOPTERUS	ADULT	3.1	24	17.8823
MOUTH	124	AS3.121	SICYOPTERUS	ADULT	3.1	21	17.4376
MOUTH	121	AS3.123	SICYOPTERUS	ADULT	3.1	23	21.0646
MOUTH	568	AS3.117	SICYOPTERUS	ADULT	3.1	17	23.766
MOUTH	566	AS3.119	SICYOPTERUS	ADULT	3.1	19	35.1377
MOUTH	125	AS3.129	SICYOPTERUS	ADULT	3.1	29	36.2453
MOUTH	377	AS47	SICYOPTERUS	ADULT	4	7	19.4524
MOUTH	327	AS415	SICYOPTERUS	ADULT	4	15	61.9915
MOUTH	353	AS413	SICYOPTERUS	ADULT	4	13	49.8496
MOUTH	366	AS412	SICYOPTERUS	ADULT	4	12	54.3259
MOUTH	346	AS414	SICYOPTERUS	ADULT	4	14	58.4613
MOUTH	382	AS416	SICYOPTERUS	ADULT	4	16	70.7638
MOUTH	410	AS46	SICYOPTERUS	ADULT	4	6	61.9692
MOUTH	385	AS420	SICYOPTERUS	ADULT	4	20	79.6598
MOUTH	362	AS49	SICYOPTERUS	ADULT	4	9	78.5488
MOUTH	368	AS44	SICYOPTERUS	ADULT	4	4	75.7576
MOUTH	371	AS411	SICYOPTERUS	ADULT	4	11	76.2092
MOUTH	363	AS48	SICYOPTERUS	ADULT	4	8	86.0215
MOUTH	328	AS45	SICYOPTERUS	ADULT	4	5	84.3869
MOUTH	391	AS419	SICYOPTERUS	ADULT	4	19	88.7584
MOUTH	381	AS418	SICYOPTERUS	ADULT	4	18	100.739
MOUTH	331	AS48	SICYOPTERUS	ADULT	4	8	95.4259
MOUTH	365	AS410	SICYOPTERUS	ADULT	4	10	83.364
MOUTH	330	AS42	SICYOPTERUS	ADULT	4	2	102.186
MOUTH	361	AS418	SICYOPTERUS	ADULT	4	18	105.068
MOUTH	324	AS43	SICYOPTERUS	ADULT	4	3	109.806
MOUTH	762	AS55	SICYOPTERUS	ADULT	5	5	65.5623
MOUTH	754	AS59	SICYOPTERUS	ADULT	5	9	83.6013
MOUTH	413	AS57	SICYOPTERUS	ADULT	5	7	142.708
MOUTH	417	AS55	SICYOPTERUS	ADULT	5	5	87.7005
MOUTH	763	AS56	SICYOPTERUS	ADULT	5	6	194.384
MOUTH	414	AS59	SICYOPTERUS	ADULT	5	9	106.75
MOUTH	766	AS54	SICYOPTERUS	ADULT	5	4	92.9593
MOUTH	745	AS57	SICYOPTERUS	ADULT	5	7	96.174
MOUTH	415	AS58	SICYOPTERUS	ADULT	5	8	123.567
MOUTH	419	AS53	SICYOPTERUS	ADULT	5	3	178.994
MOUTH	764	AS53	SICYOPTERUS	ADULT	5	3	198.234
MOUTH	421	AS54	SICYOPTERUS	ADULT	5	4	223.709
MOUTH	418	AS56	SICYOPTERUS	ADULT	5	6	239.678
MOUTH	420	AS51	SICYOPTERUS	ADULT	5	1	295.842
MOUTH	422	AS52	SICYOPTERUS	ADULT	5	2	322.581
MOUTH	765	AS51	SICYOPTERUS	ADULT	5	1	271.187
MOUTH	767	AS52	SICYOPTERUS	ADULT	5	2	356.061
MOUTH	105	AS119	SICYOPTERUS	ADULT	1	19	89.9281
MOUTH	390	JS117	SICYOPTERUS	JUVENILE	1	17	11.1572
MOUTH	389	JS116	SICYOPTERUS	JUVENILE	1	16	8.9907
MOUTH	356	JS13	SICYOPTERUS	JUVENILE	1	3	14.5478
MOUTH	392	JS112	SICYOPTERUS	JUVENILE	1	12	9.50871
MOUTH	360	JS113	SICYOPTERUS	JUVENILE	1	13	15.5979
MOUTH	339	JS118	SICYOPTERUS	JUVENILE	1	18	17.4326
MOUTH	387	js115	SICYOPTERUS	JUVENILE	1	15	13.6162
MOUTH	359	JS12	SICYOPTERUS	JUVENILE	1	2	19.9796
MOUTH	383	JS111	SICYOPTERUS	JUVENILE	1	11	17.7637
MOUTH	351	JS15	SICYOPTERUS	JUVENILE	1	5	21.3049
MOUTH	357	JS11	SICYOPTERUS	JUVENILE	1	1	22.6129
MOUTH	367	JS16	SICYOPTERUS	JUVENILE	1	6	30.3083
MOUTH	350	JS114	SICYOPTERUS	JUVENILE	1	14	21.8429
MOUTH	329	JS14	SICYOPTERUS	JUVENILE	1	4	30.0133
MOUTH	396	JS18	SICYOPTERUS	JUVENILE	1	8	35.6695
MOUTH	352	JS17	SICYOPTERUS	JUVENILE	1	7	32.9392
MOUTH	379	JS110	SICYOPTERUS	JUVENILE	1	10	27.9484
MOUTH	639	JS29	SICYOPTERUS	JUVENILE	2	9	11.1111
MOUTH	654	JS26	SICYOPTERUS	JUVENILE	2	6	35.8504
MOUTH	649	JS23	SICYOPTERUS	JUVENILE	2	3	21.6038
MOUTH	655	JS27	SICYOPTERUS	JUVENILE	2	7	26.1248
MOUTH	641	JS28	SICYOPTERUS	JUVENILE	2	8	27.5229
MOUTH	646	JS24	SICYOPTERUS	JUVENILE	2	4	29.1971
MOUTH	647	JS25	SICYOPTERUS	JUVENILE	2	5	44.0574
MOUTH	516	JS37	SICYOPTERUS	JUVENILE	3	7	7.82014
MOUTH	642	JS310	SICYOPTERUS	JUVENILE	3	10	12.459
MOUTH	515	JS36	SICYOPTERUS	JUVENILE	3	6	16.6352
MOUTH	513	JS38	SICYOPTERUS	JUVENILE	3	8	18.4672
MOUTH	517	JS315	SICYOPTERUS	JUVENILE	3	15	20.2826
MOUTH	640	JS311	SICYOPTERUS	JUVENILE	3	11	33.837
MOUTH	670	JS49	SICYOPTERUS	JUVENILE	4	9	25.4878
MOUTH	671	JS410	SICYOPTERUS	JUVENILE	4	10	43.9863
MOUTH	533	JS45	SICYOPTERUS	JUVENILE	4	5	41.7258
MOUTH	667	JS48	SICYOPTERUS	JUVENILE	4	8	63.7402
MOUTH	644	JS44	SICYOPTERUS	JUVENILE	4	4	103.01
MOUTH	510	JS58	SICYOPTERUS	JUVENILE	5	8	22.6399
MOUTH	506	JS57	SICYOPTERUS	JUVENILE	5	7	24.4382
MOUTH	500	JS59	SICYOPTERUS	JUVENILE	5	9	26.455
MOUTH	738	JS53	SICYOPTERUS	JUVENILE	5	3	35.3319
MOUTH	499	JS510	SICYOPTERUS	JUVENILE	5	10	37.7337
MOUTH	376	AH17	STENOGOBIUS	ADULT	1	7	3.3557
MOUTH	384	AH110	STENOGOBIUS	ADULT	1	10	7.41331
MOUTH	332	AH16	STENOGOBIUS	ADULT	1	6	11.8012
MOUTH	380	AH18	STENOGOBIUS	ADULT	1	8	22.2971
MOUTH	440	AH312	STENOGOBIUS	ADULT	3	12	5.0344
MOUTH	833	AH312	STENOGOBIUS	ADULT	3	12	42.3236
MOUTH	821	AH310	STENOGOBIUS	ADULT	3	10	34.0331
MOUTH	823	AH38	STENOGOBIUS	ADULT	3	8	52
MOUTH	831	AH311	STENOGOBIUS	ADULT	3	11	55.1378
MOUTH	753	AH3.19	STENOGOBIUS	ADULT	3.1	9	9.33333
MOUTH	426	AH3.18	STENOGOBIUS	ADULT	3.1	8	19.717
MOUTH	752	AH3.16	STENOGOBIUS	ADULT	3.1	6	11.8358
MOUTH	590	AH3.111	STENOGOBIUS	ADULT	3.1	11	27.673
MOUTH	775	AH3.18	STENOGOBIUS	ADULT	3.1	8	23.7488
MOUTH	591	AH3.112	STENOGOBIUS	ADULT	3.1	12	35.4331
MOUTH	407	AH411	STENOGOBIUS	ADULT	4	11	4.89168
MOUTH	623	AH412	STENOGOBIUS	ADULT	4	12	15.0698
MOUTH	616	AH418	STENOGOBIUS	ADULT	4	18	10.3932
MOUTH	615	AH417	STENOGOBIUS	ADULT	4	17	10.0812
MOUTH	619	AH416	STENOGOBIUS	ADULT	4	16	11.1874
MOUTH	617	AH415	STENOGOBIUS	ADULT	4	15	13.4959
MOUTH	620	AH413	STENOGOBIUS	ADULT	4	13	12.987
MOUTH	621	AH414	STENOGOBIUS	ADULT	4	14	16.9435
MOUTH	445	AH514	STENOGOBIUS	ADULT	5	14	2.15553
MOUTH	444	AH516	STENOGOBIUS	ADULT	5	16	7.25138
MOUTH	523	AH512	STENOGOBIUS	ADULT	5	12	9.28479
MOUTH	520	AH52	STENOGOBIUS	ADULT	5	2	9.93288
MOUTH	522	AH55	STENOGOBIUS	ADULT	5	5	14.5616
MOUTH	521	AH54	STENOGOBIUS	ADULT	5	4	11.3333
MOUTH	525	AH58	STENOGOBIUS	ADULT	5	8	10.6186
MOUTH	656	AH511	STENOGOBIUS	ADULT	5	11	10.6355
MOUTH	442	AH510	STENOGOBIUS	ADULT	5	10	14.5506
MOUTH	526	AH56	STENOGOBIUS	ADULT	5	6	13.36
MOUTH	527	AH59	STENOGOBIUS	ADULT	5	9	10.9728
MOUTH	519	AH53	STENOGOBIUS	ADULT	5	3	23.3866
MOUTH	441	AH515	STENOGOBIUS	ADULT	5	15	18.851
MOUTH	524	AH57	STENOGOBIUS	ADULT	5	7	12.6345
MOUTH	463	JH113	STENOGOBIUS	JUVENILE	1	13	4.45434
MOUTH	474	JH113	STENOGOBIUS	JUVENILE	1	13	5.71429
MOUTH	451	JH18	STENOGOBIUS	JUVENILE	1	8	6.28952
MOUTH	449	JH19	STENOGOBIUS	JUVENILE	1	9	12.262
MOUTH	705	JH211	STENOGOBIUS	JUVENILE	2	11	5.42299
MOUTH	702	JH213	STENOGOBIUS	JUVENILE	2	13	15.3257
MOUTH	481	JH319	STENOGOBIUS	JUVENILE	3	19	29.7834
MOUTH	497	JH37	STENOGOBIUS	JUVENILE	3	7	50.5952
SUCKER	95	AA19	AWAOUS	ADULT	1	9	16.1536
SUCKER	70	AA110	AWAOUS	ADULT	1	10	35.8974
SUCKER	67	AA16	AWAOUS	ADULT	1	6	41.9107
SUCKER	74	AA17	AWAOUS	ADULT	1	7	74.7664
SUCKER	92	AA211	AWAOUS	ADULT	2	11	10.5253
SUCKER	86	AA29	AWAOUS	ADULT	2	9	9.96184
SUCKER	82	AA22	AWAOUS	ADULT	2	2	15.6748
SUCKER	73	AA23	AWAOUS	ADULT	2	3	16.6
SUCKER	66	AA28	AWAOUS	ADULT	2	8	23.1716
SUCKER	81	AA25	AWAOUS	ADULT	2	5	18.5231
SUCKER	65	AA27	AWAOUS	ADULT	2	7	46.7607
SUCKER	196	AA31	AWAOUS	ADULT	3	1	0.051538
SUCKER	204	AA38	AWAOUS	ADULT	3	8	15.3459
SUCKER	209	AA32	AWAOUS	ADULT	3	2	11.6438
SUCKER	211	AA35	AWAOUS	ADULT	3	5	23.1651
SUCKER	212	AA36	AWAOUS	ADULT	3	6	29.6983
SUCKER	203	AA39	AWAOUS	ADULT	3	9	23.1054
SUCKER	732	AA411	AWAOUS	ADULT	4	11	15.7757
SUCKER	57	AA46	AWAOUS	ADULT	4	6	16.6193
SUCKER	31	AA48	AWAOUS	ADULT	4	8	10.272
SUCKER	55	AA49	AWAOUS	ADULT	4	9	16.9414
SUCKER	15	AA41	AWAOUS	ADULT	4	1	44.1426
SUCKER	733	AA410	AWAOUS	ADULT	4	10	0.0989048
SUCKER	80	AL15	LENTIPES	ADULT	1	5	63.2675
SUCKER	269	AL16	LENTIPES	ADULT	1	6	20.7523
SUCKER	263	AL110	LENTIPES	ADULT	1	10	24.4894
SUCKER	261	AL111	LENTIPES	ADULT	1	11	21.0643
SUCKER	258	AL19	LENTIPES	ADULT	1	9	23.7653
SUCKER	51	AL12	LENTIPES	ADULT	1	2	31.3817
SUCKER	50	AL13	LENTIPES	ADULT	1	3	42.9165
SUCKER	61	AL110	LENTIPES	ADULT	1	10	35.3651
SUCKER	64	AL18	LENTIPES	ADULT	1	8	62.3729
SUCKER	60	AL14	LENTIPES	ADULT	1	4	51.1432
SUCKER	63	AL17	LENTIPES	ADULT	1	7	84.017
SUCKER	52	AL11	LENTIPES	ADULT	1	1	64.7045
SUCKER	85	AL16	LENTIPES	ADULT	1	6	94.3776
SUCKER	287	AL216	LENTIPES	ADULT	2	16	49.0956
SUCKER	293	AL22	LENTIPES	ADULT	2	2	39.312
SUCKER	295	AL23	LENTIPES	ADULT	2	3	49.1074
SUCKER	282	AL217	LENTIPES	ADULT	2	17	48.8213
SUCKER	274	AL215	LENTIPES	ADULT	2	15	61.0549
SUCKER	294	AL26	LENTIPES	ADULT	2	6	53.1136
SUCKER	290	AL24	LENTIPES	ADULT	2	4	51.8325
SUCKER	292	AL25	LENTIPES	ADULT	2	5	55.4723
SUCKER	286	AL212	LENTIPES	ADULT	2	12	74.5157
SUCKER	284	AL213	LENTIPES	ADULT	2	13	78.3883
SUCKER	179	AL36	LENTIPES	ADULT	3	6	23.1103
SUCKER	297	AL39	LENTIPES	ADULT	3	9	34.3284
SUCKER	176	AL35	LENTIPES	ADULT	3	5	39.1061
SUCKER	296	AL310	LENTIPES	ADULT	3	10	56.5359
SUCKER	314	AL312	LENTIPES	ADULT	3	12	70.9034
SUCKER	311	AL317	LENTIPES	ADULT	3	17	62.436
SUCKER	315	AL313	LENTIPES	ADULT	3	13	104.99
SUCKER	312	AL314	LENTIPES	ADULT	3	14	85.3875
SUCKER	313	AL311	LENTIPES	ADULT	3	11	65.2601
SUCKER	308	AL316	LENTIPES	ADULT	3	16	89.232
SUCKER	316	AL315	LENTIPES	ADULT	3	15	74.3642
SUCKER	185	AL318	LENTIPES	ADULT	3	18	70.8228
SUCKER	317	AL47	LENTIPES	ADULT	4	7	38.7658
SUCKER	221	AL418	LENTIPES	ADULT	4	18	55.1618
SUCKER	318	al46	LENTIPES	ADULT	4	6	45.0387
SUCKER	192	AL412	LENTIPES	ADULT	4	12	87.8699
SUCKER	232	AL421	LENTIPES	ADULT	4	21	63.5741
SUCKER	319	AL45	LENTIPES	ADULT	4	5	62.8571
SUCKER	222	AL417	LENTIPES	ADULT	4	17	59.9947
SUCKER	224	AL419	LENTIPES	ADULT	4	19	117.768
SUCKER	190	AL411	LENTIPES	ADULT	4	11	97.4716
SUCKER	191	AL416	LENTIPES	ADULT	4	16	98.4836
SUCKER	226	AL420	LENTIPES	ADULT	4	20	73.4408
SUCKER	225	AL415	LENTIPES	ADULT	4	15	81.1024
SUCKER	223	AL414	LENTIPES	ADULT	4	14	84.2338
SUCKER	183	AL410	LENTIPES	ADULT	4	10	98.1682
SUCKER	184	AL49	LENTIPES	ADULT	4	9	124.446
SUCKER	177	AL37	LENTIPES	ADULT	3	7	32.7273
SUCKER	34	AS19	SICYOPTERUS	ADULT	1	9	20.9447
SUCKER	93	AS16	SICYOPTERUS	ADULT	1	6	80.7692
SUCKER	722	AS312	SICYOPTERUS	ADULT	3	12	37.6766
SUCKER	75	AS44	SICYOPTERUS	ADULT	4	4	89.7351
SUCKER	84	AS47	SICYOPTERUS	ADULT	4	7	93.6175
SUCKER	162	AS514	SICYOPTERUS	ADULT	5	14	67.7762
SUCKER	46	AS56	SICYOPTERUS	ADULT	5	6	99.7256
SUCKER	207	AS513	SICYOPTERUS	ADULT	5	13	45.2867
SUCKER	27	AS52	SICYOPTERUS	ADULT	5	2	43.5967
SUCKER	215	AS52	SICYOPTERUS	ADULT	5	2	69.1244
SUCKER	216	AS51	SICYOPTERUS	ADULT	5	1	69.26
SUCKER	198	AS510	SICYOPTERUS	ADULT	5	10	75.616
SUCKER	200	AS512	SICYOPTERUS	ADULT	5	12	65.2777
SUCKER	47	AS510	SICYOPTERUS	ADULT	5	10	111.149
SUCKER	214	AS56	SICYOPTERUS	ADULT	5	6	82.5997
SUCKER	199	AS511	SICYOPTERUS	ADULT	5	11	78.4059
SUCKER	54	AS53	SICYOPTERUS	ADULT	5	3	119.856
SUCKER	30	AS54	SICYOPTERUS	ADULT	5	4	149.068
SUCKER	219	AS54	SICYOPTERUS	ADULT	5	4	108.738
SUCKER	218	AS53	SICYOPTERUS	ADULT	5	3	147.437
SUCKER	217	AS55	SICYOPTERUS	ADULT	5	5	93.0612
SUCKER	45	AS59	SICYOPTERUS	ADULT	5	9	147.551
SUCKER	29	AS55	SICYOPTERUS	ADULT	5	5	96.3349
SUCKER	201	AS59	SICYOPTERUS	ADULT	5	9	132.487
SUCKER	48	AS58	SICYOPTERUS	ADULT	5	8	122.049
SUCKER	202	AS58	SICYOPTERUS	ADULT	5	8	0
SUCKER	36	AS43	SICYOPTERUS	ADULT	4	3	45.8989
SUCKER	172	JS18	SICYOPTERUS	JUVENILE	1	8	42.1757
SUCKER	278	JS14	SICYOPTERUS	JUVENILE	1	4	37.4703
SUCKER	220	JS17	SICYOPTERUS	JUVENILE	1	7	39.7094
SUCKER	281	JS13	SICYOPTERUS	JUVENILE	1	3	47.2099
SUCKER	194	JS15	SICYOPTERUS	JUVENILE	1	5	60.5565
SUCKER	213	JS110	SICYOPTERUS	JUVENILE	1	10	70.7457
SUCKER	193	JS16	SICYOPTERUS	JUVENILE	1	6	74.4017
SUCKER	171	JS19	SICYOPTERUS	JUVENILE	1	9	123.796
SUCKER	142	JS21	SICYOPTERUS	JUVENILE	2	1	15.3349
SUCKER	134	JS23	SICYOPTERUS	JUVENILE	2	3	33.5095
SUCKER	141	JS22	SICYOPTERUS	JUVENILE	2	2	21.5666
SUCKER	140	JS26	SICYOPTERUS	JUVENILE	2	6	16.2665
SUCKER	139	JS27	SICYOPTERUS	JUVENILE	2	7	22.0261
SUCKER	151	JS24	SICYOPTERUS	JUVENILE	2	4	26.6
SUCKER	157	JS28	SICYOPTERUS	JUVENILE	2	8	23.4158
SUCKER	156	JS25	SICYOPTERUS	JUVENILE	2	5	27.5497
SUCKER	153	JS32	SICYOPTERUS	JUVENILE	3	2	21.6138
SUCKER	144	JS44	SICYOPTERUS	JUVENILE	4	4	21.0956
SUCKER	145	JS45	SICYOPTERUS	JUVENILE	4	5	24.4923
SUCKER	164	JS47	SICYOPTERUS	JUVENILE	4	7	51.1112
SUCKER	163	JS46	SICYOPTERUS	JUVENILE	4	6	60.5168
SUCKER	1	JS42	SICYOPTERUS	JUVENILE	4	2	76.7771
SUCKER	256	JS519	SICYOPTERUS	JUVENILE	5	19	31.8841
SUCKER	167	JS34	SICYOPTERUS	JUVENILE	3	4	65.0436
SUCKER	228	AH14	STENOGOBIUS	ADULT	1	4	6.99301
SUCKER	230	AH12	STENOGOBIUS	ADULT	1	2	7.05467
SUCKER	237	AH19	STENOGOBIUS	ADULT	1	9	12.8314
SUCKER	39	AH213	STENOGOBIUS	ADULT	2	13	8.40296
SUCKER	234	AH52	STENOGOBIUS	ADULT	5	2	5.19347
SUCKER	244	AH53	STENOGOBIUS	ADULT	5	3	18.1765
SUCKER	235	AH51	STENOGOBIUS	ADULT	5	1	14.9972
SUCKER	246	AH59	STENOGOBIUS	ADULT	5	9	4.78361
SUCKER	241	AH511	STENOGOBIUS	ADULT	5	11	18.8256
SUCKER	243	AH512	STENOGOBIUS	ADULT	5	12	14.7169
SUCKER	239	AH56	STENOGOBIUS	ADULT	5	6	30.8989
SUCKER	138	JH15	STENOGOBIUS	JUVENILE	1	5	5.05051
SUCKER	126	JH19	STENOGOBIUS	JUVENILE	1	9	8.88832
SUCKER	132	JH17	STENOGOBIUS	JUVENILE	1	7	6.07156
SUCKER	129	JH111	STENOGOBIUS	JUVENILE	1	11	5.45589
SUCKER	168	JH14	STENOGOBIUS	JUVENILE	1	4	24.3902
SUCKER	137	JH16	STENOGOBIUS	JUVENILE	1	6	37.037
SUCKER	166	JH22	STENOGOBIUS	JUVENILE	2	2	9.78254
SUCKER	149	JH21	STENOGOBIUS	JUVENILE	2	1	13.824
SUCKER	150	JH34	STENOGOBIUS	JUVENILE	3	4	2.95938
SUCKER	136	JH32	STENOGOBIUS	JUVENILE	3	2	7.10372
SUCKER	127	JH31	STENOGOBIUS	JUVENILE	3	1	8.85533
SUCKER	135	JH33	STENOGOBIUS	JUVENILE	3	3	8.94565
SUCKER	276	JH412	STENOGOBIUS	JUVENILE	4	12	8.64045
SUCKER	277	JH413	STENOGOBIUS	JUVENILE	4	13	21.4809
SUCKER	252	JH47	STENOGOBIUS	JUVENILE	4	7	25.1397
SUCKER	251	JH44	STENOGOBIUS	JUVENILE	4	4	18.1157
SUCKER	273	JH49	STENOGOBIUS	JUVENILE	4	9	36.3329
SUCKER	268	JH415	STENOGOBIUS	JUVENILE	4	15	24.478
SUCKER	35	JH53	STENOGOBIUS	JUVENILE	5	3	16.001
SUCKER	173	JH110	STENOGOBIUS	JUVENILE	1	10	8.54701
SUCKER	133	JH13	STENOGOBIUS	JUVENILE	1	3	16.037
SUCKER	275	JH411	STENOGOBIUS	JUVENILE	4	11	13.4529

## Sheet: Suckers by juveniles
Body Part	Order of Analysis	SLIDE ID	Species	Age	Specimen	SLIDE #	Goblet Cell Density
SUCKER	172	JS18	SICYOPTERUS	JUVENILE	1	8	42.1757	5.05051
SUCKER	278	JS14	SICYOPTERUS	JUVENILE	1	4	37.4703	8.88832
SUCKER	220	JS17	SICYOPTERUS	JUVENILE	1	7	39.7094	6.07156
SUCKER	281	JS13	SICYOPTERUS	JUVENILE	1	3	47.2099	5.45589
SUCKER	194	JS15	SICYOPTERUS	JUVENILE	1	5	60.5565	24.3902
SUCKER	213	JS110	SICYOPTERUS	JUVENILE	1	10	70.7457	37.037
SUCKER	193	JS16	SICYOPTERUS	JUVENILE	1	6	74.4017	9.78254
SUCKER	171	JS19	SICYOPTERUS	JUVENILE	1	9	123.796	13.824
SUCKER	142	JS21	SICYOPTERUS	JUVENILE	2	1	15.3349	2.95938
SUCKER	134	JS23	SICYOPTERUS	JUVENILE	2	3	33.5095	7.10372
SUCKER	141	JS22	SICYOPTERUS	JUVENILE	2	2	21.5666	8.85533
SUCKER	140	JS26	SICYOPTERUS	JUVENILE	2	6	16.2665	8.94565
SUCKER	139	JS27	SICYOPTERUS	JUVENILE	2	7	22.0261	8.64045
SUCKER	151	JS24	SICYOPTERUS	JUVENILE	2	4	26.6	21.4809
SUCKER	157	JS28	SICYOPTERUS	JUVENILE	2	8	23.4158	25.1397
SUCKER	156	JS25	SICYOPTERUS	JUVENILE	2	5	27.5497	18.1157
SUCKER	153	JS32	SICYOPTERUS	JUVENILE	3	2	21.6138	36.3329
SUCKER	144	JS44	SICYOPTERUS	JUVENILE	4	4	21.0956	24.478
SUCKER	145	JS45	SICYOPTERUS	JUVENILE	4	5	24.4923	16.001
SUCKER	164	JS47	SICYOPTERUS	JUVENILE	4	7	51.1112	8.54701
SUCKER	163	JS46	SICYOPTERUS	JUVENILE	4	6	60.5168	16.037
SUCKER	1	JS42	SICYOPTERUS	JUVENILE	4	2	76.7771	13.4529
SUCKER	256	JS519	SICYOPTERUS	JUVENILE	5	19	31.8841
SUCKER	167	JS34	SICYOPTERUS	JUVENILE	3	4	65.0436
SUCKER	138	JH15	STENOGOBIUS	JUVENILE	1	5	5.05051
SUCKER	126	JH19	STENOGOBIUS	JUVENILE	1	9	8.88832
SUCKER	132	JH17	STENOGOBIUS	JUVENILE	1	7	6.07156
SUCKER	129	JH111	STENOGOBIUS	JUVENILE	1	11	5.45589
SUCKER	168	JH14	STENOGOBIUS	JUVENILE	1	4	24.3902
SUCKER	137	JH16	STENOGOBIUS	JUVENILE	1	6	37.037
SUCKER	166	JH22	STENOGOBIUS	JUVENILE	2	2	9.78254
SUCKER	149	JH21	STENOGOBIUS	JUVENILE	2	1	13.824
SUCKER	150	JH34	STENOGOBIUS	JUVENILE	3	4	2.95938
SUCKER	136	JH32	STENOGOBIUS	JUVENILE	3	2	7.10372
SUCKER	127	JH31	STENOGOBIUS	JUVENILE	3	1	8.85533
SUCKER	135	JH33	STENOGOBIUS	JUVENILE	3	3	8.94565
SUCKER	276	JH412	STENOGOBIUS	JUVENILE	4	12	8.64045
SUCKER	277	JH413	STENOGOBIUS	JUVENILE	4	13	21.4809
SUCKER	252	JH47	STENOGOBIUS	JUVENILE	4	7	25.1397
SUCKER	251	JH44	STENOGOBIUS	JUVENILE	4	4	18.1157
SUCKER	273	JH49	STENOGOBIUS	JUVENILE	4	9	36.3329
SUCKER	268	JH415	STENOGOBIUS	JUVENILE	4	15	24.478
SUCKER	35	JH53	STENOGOBIUS	JUVENILE	5	3	16.001
SUCKER	173	JH110	STENOGOBIUS	JUVENILE	1	10	8.54701
SUCKER	133	JH13	STENOGOBIUS	JUVENILE	1	3	16.037
SUCKER	275	JH411	STENOGOBIUS	JUVENILE	4	11	13.4529
