# Supplementary material for: Goblet Cell Density of Adhesive Structures Correlates With Climbing Ability in Hawaiian Stream Gobies
Source: J Morphol. 2025 Aug 26;286(9):e70078. doi: 10.1002/jmor.70078 (PMC12379183; doi:10.1002/jmor.70078)
Supplement: Supplementary file 9 — MUCUS. [file JMOR-286-e70078-s007.R]

library(tidyverse)
library(ggpubr)
library(rstatix)
library(lmerTest)
library(emmeans)
library(dplyr)


#Hypothesis 1: 
#All inching climbers will have significantly greater goblet cell density in the mouth 
#compared to all powerburst climbers and non climbers.
mouths<-data.frame(read.csv('clean_mouthonly.csv', header= T))

shapiro_test(transform, data=mouths)

T1 <- lmer(celldensity ~ STYLE + (1|SPECIMEN), data=mouths)
summary(T1)
T1
T1.emm<- emmeans(T1, specs=pairwise ~ "STYLE")
summary(T1.emm)

kruskal.test(celldensity ~ STYLE , data=mouths)

#Sig difference in goblet cell density in mouths of inchers
#avg incher is 59.09 cell density, powerburst was 24.63 


#hYPOTHESIS 2
sicy<-data.frame(read.csv('clean_sicyonly.csv', header= T))
T2 <- lmer(celldensity ~ AGE + (1|SPECIMEN), data =sicy)
summary(T2)
T2

#sig difference in goblet cell density (adults 90, juv 27)


#HYPOTHESIS 3
if(!"MultNonParam" %in% installed.packages()){install.packages("MultNonParam")}
library(MultNonParam)
if(!"dunn.test" %in% installed.packages()){install.packages("dunn.test")}
library(dunn.test)
x1 <- c(35.8974359,41.91074312,74.76635514,16.15362769,10.52531105,15.67478831,16.59996644,18.52311956,46.76071622,23.17161477,9.96184141,0.051537979,11.64383562,23.16511592,29.69831123,15.34592521,23.10541311,44.1426146,0.098904762,15.77572509,16.61929607,10.27199537,16.94139285)
x2 <- c(7.054673721,6.993006993,12.83138142,8.402959237,14.9972446,18.82560187,14.71692447,5.193473011,18.17651419,30.8988764,4.783613902)
x3 <- c(80.76923077,20.94469292,37.67660911,89.73514727,93.61753397,69.25996205,75.61597281,78.40589491,65.27769124,45.28670751,67.77621801,69.12442396,147.4373164,108.7381754,93.0611763,82.59967748,129.215325,132.487063,45.89891)
x4 <- c(64.70449601,24.48937935,21.06426364,31.38168092,42.91649948,51.14320271,63.26745001,20.75226978,84.01704778,62.37288136,23.76528477,74.51572808,78.38827839,61.0548972,49.09557913,48.8213413,39.31203931,49.1074211,51.8325155,55.47226387,53.11355311,56.53586383,65.26012845,70.90338159,104.9896507,85.38748748,74.36424561,89.23203346,62.43596068,70.82277269,39.10614525,23.11031283,34.32835821,98.16823183,97.47157152,87.8698502,84.23382332,81.10240493,98.48361636,59.99470697,55.16181569,117.7677229,73.44082663,63.5741464,62.85714286,45.03865432,38.76582987,124.4464244,32.72727)
list1=list(x1,x2,x3,x4)
kruskal.test(list1)
dunn.test(list1)
nreps <- c(23,11,19,49)
shifts <- c(0,0.3,0.6,0.8999999999999999)
kwpower(nreps,shifts,'normal')


#Hypothesis 4
sicysucker<-data.frame(read.csv('clean_sicysucker.csv', header= T))
T4A <- lmer(celldensity ~ AGE + (1|SPECIMEN), data =sicysucker)
summary(T4A)
T4A

stenosucker<-data.frame(read.csv('clean_steno.csv', header= T))
T4B <- lmer(celldensity ~ AGE + (1|SPECIMEN), data =stenosucker)
summary(T4B)
T4B


#hypothesis 5
juveniles<-data.frame(read.csv('clean_juveniles.csv', header= T))
T5 <- lmer(celldensity ~ SPECIES + (1|SPECIMEN), data =juveniles)
summary(T5)
T5
